# Supplementary material for: trans-Dichloridobis(triphenyl­phosphane-κP)palladium(II) benzene hemisolvate
Source: Acta Crystallogr Sect E Struct Rep Online. 2012 Mar 31;68(Pt 4):m507. doi: 10.1107/S1600536812012494 (PMC3343891; doi:10.1107/S1600536812012494)
Supplement: Supplementary file 1 [file e-68-0m507-sup1.cif]

##############################################################################
#                                                                            #
# This CIF contains the data in a paper accepted for publication in          #
# Acta Crystallographica Section E. It conforms to the requirements of       #
# Notes for Authors for Acta Crystallographica Section E, and has been       #
# peer reviewed under the auspices of the IUCr Commission on Journals.       #
#                                                                            #
# Full details of the Crystallographic Information File format               #
# are given in the paper "The Crystallographic Information File (CIF):       #
# a New Standard Archive File for Crystallography" by S. R. Hall, F. H.      #
# Allen and I. D. Brown [Acta Cryst. (1991), A47, 655-685].                  #
#                                                                            #
# The current version of the core CIF dictionary is obtainable from          #
# ftp://ftp.iucr.org/pub/cif_core.dic.                                       #
#                                                                            #
# Software is freely available for graphical display of the structure(s)     #
# in this CIF. For information consult the CIF software page                 #
# http://www.iucr.org/resources/cif/software.                                #
#                                                                            #
# This file may be used for bona fide research purposes within the           #
# scientific community so long as proper attribution is given to the journal # 
# article from which it was obtained.                                        #
#                                                                            #
##############################################################################
data_I
_audit_creation_method     SHELXL-97
_chemical_name_systematic
;
<i>trans</i>-Dichloridobis(triphenylphosphane-\k<i>P</i>)palladium(II)
benzene hemisolvate
;
_chemical_name_common     ?
_chemical_formula_moiety     'C36 H30 Cl2 P2 Pd, 0.5(C6 H6)'
_chemical_formula_sum     'C39 H33 Cl2 P2 Pd'
_chemical_formula_iupac     '[Pd Cl2 (C18 H15 P)2], 0.5C6 H6'
_chemical_formula_weight     740.89
_chemical_melting_point     ?
_symmetry_cell_setting     monoclinic
_symmetry_space_group_name_H-M     'P 21/n'
_symmetry_space_group_name_Hall     '-P 2yn'
loop_
    _symmetry_equiv_pos_as_xyz
    'x, y, z'
    '-x+1/2, y+1/2, -z+1/2'
    '-x, -y, -z'
    'x-1/2, -y-1/2, z-1/2'
_cell_length_a     11.4530(7)
_cell_length_b     18.4493(8)
_cell_length_c     16.4696(10)
_cell_angle_alpha     90.00
_cell_angle_beta     104.979(5)
_cell_angle_gamma     90.00
_cell_volume     3361.8(3)
_cell_formula_units_Z     4
_cell_measurement_reflns_used     28523
_cell_measurement_theta_min     3.315
_cell_measurement_theta_max     26.08
_cell_measurement_temperature     173(2)
_exptl_crystal_description     rod
_exptl_crystal_colour     yellow
_exptl_crystal_size_max     0.26
_exptl_crystal_size_mid     0.08
_exptl_crystal_size_min     0.08
_exptl_crystal_density_diffrn     1.464
_exptl_crystal_density_meas     ?
_exptl_crystal_density_method     'not measured'
_exptl_crystal_F_000     1508
_exptl_absorpt_coefficient_mu     0.833
_exptl_absorpt_correction_type     multi-scan
_exptl_absorpt_process_details     '(X-AREA; Stoe & Cie, 2001)'
_exptl_absorpt_correction_T_min     0.8124
_exptl_absorpt_correction_T_max     0.9363
_exptl_special_details
;
;
_diffrn_ambient_temperature     173(2)
_diffrn_radiation_type     MoK\a
_diffrn_radiation_wavelength     0.71073
_diffrn_radiation_source     'Genix 3D I\mS microfocus X-ray source'
_diffrn_radiation_monochromator     'Genix 3D multilayer optics'
_diffrn_measurement_device_type     'Stoe IPDS II two-circle'
_diffrn_measurement_method     \w
_diffrn_detector_area_resol_mean     ?
_diffrn_reflns_number     42186
_diffrn_reflns_av_R_equivalents     0.0885
_diffrn_reflns_av_sigmaI/netI     0.0491
_diffrn_reflns_theta_min     3.34
_diffrn_reflns_theta_max     25.66
_diffrn_reflns_theta_full     25.00
_diffrn_measured_fraction_theta_max     0.992
_diffrn_measured_fraction_theta_full     0.998
_diffrn_reflns_limit_h_min     -13
_diffrn_reflns_limit_h_max     13
_diffrn_reflns_limit_k_min     -22
_diffrn_reflns_limit_k_max     22
_diffrn_reflns_limit_l_min     -20
_diffrn_reflns_limit_l_max     19
_diffrn_standards_number     0
_diffrn_standards_interval_count     .
_diffrn_standards_interval_time     .
_diffrn_standards_decay_%     ?
_refine_special_details
;
Refinement of <i>F</i>^2^ against ALL reflections. The weighted <i>R</i>-factor
<i>wR</i> and goodness of fit <i>S</i> are based on <i>F</i>^2^, conventional
<i>R</i>-factors <i>R</i> are based on <i>F</i>, with <i>F</i> set to zero for
negative <i>F</i>^2^. The threshold expression of <i>F</i>^2^ >
\s(<i>F</i>^2^) is used only for calculating <i>R</i>-factors(gt) <i>etc</i>.
and is not relevant to the choice of reflections for refinement.
<i>R</i>-factors based on <i>F</i>^2^ are statistically about twice as large
as those based on <i>F</i>, and <i>R</i>- factors based on ALL data will be
even larger.
;
_reflns_number_total     6302
_reflns_number_gt     5104
_reflns_threshold_expression     I>2\s(I)
_refine_ls_structure_factor_coef     Fsqd
_refine_ls_matrix_type     full
_refine_ls_R_factor_all     0.0574
_refine_ls_R_factor_gt     0.0406
_refine_ls_wR_factor_gt     0.0898
_refine_ls_wR_factor_ref     0.0952
_refine_ls_goodness_of_fit_ref     1.032
_refine_ls_restrained_S_all     1.034
_refine_ls_number_reflns     6302
_refine_ls_number_parameters     397
_refine_ls_number_restraints     4
_refine_ls_hydrogen_treatment     constr
_refine_ls_weighting_scheme     calc
_refine_ls_weighting_details
                 'calc w=1/[\s^2^(Fo^2^)+(0.0537P)^2^] where P=(Fo^2^+2Fc^2^)/3'
_atom_sites_solution_hydrogens     geom
_atom_sites_solution_primary     direct
_atom_sites_solution_secondary     difmap
_refine_ls_shift/su_max     0.001
_refine_ls_shift/su_mean     0.000
_refine_diff_density_max     0.448
_refine_diff_density_min     -0.755
_refine_ls_extinction_method     none
_refine_ls_extinction_coef     ?
loop_
    _atom_type_symbol
    _atom_type_description
    _atom_type_scat_dispersion_real
    _atom_type_scat_dispersion_imag
    _atom_type_scat_source
    'C' 'C' 0.0033 0.0016
                         'International Tables Vol C Tables 4.2.6.8 and 6.1.1.4'
    'H' 'H' 0.0000 0.0000
                         'International Tables Vol C Tables 4.2.6.8 and 6.1.1.4'
    'Cl' 'Cl' 0.1484 0.1585
                         'International Tables Vol C Tables 4.2.6.8 and 6.1.1.4'
    'P' 'P' 0.1023 0.0942
                         'International Tables Vol C Tables 4.2.6.8 and 6.1.1.4'
    'Pd' 'Pd' -0.9988 1.0072
                         'International Tables Vol C Tables 4.2.6.8 and 6.1.1.4'
_computing_data_collection     'X-AREA (Stoe & Cie, 2001)'
_computing_cell_refinement     'X-AREA (Stoe & Cie, 2001)'
_computing_data_reduction     'X-AREA (Stoe & Cie, 2001)'
_computing_structure_solution     'SHELXS97 (Sheldrick, 2008)'
_computing_structure_refinement     'SHELXL97 (Sheldrick, 2008)'
_computing_molecular_graphics     'XP (Sheldrick, 2008)'
_computing_publication_material
                            'SHELXL97 (Sheldrick, 2008) and PLATON (Spek, 2009)'
loop_
    _atom_site_type_symbol
    _atom_site_label
    _atom_site_fract_x
    _atom_site_fract_y
    _atom_site_fract_z
    _atom_site_U_iso_or_equiv
    _atom_site_adp_type
    _atom_site_calc_flag
    _atom_site_refinement_flags
    _atom_site_occupancy
    _atom_site_symmetry_multiplicity
    _atom_site_disorder_assembly
    _atom_site_disorder_group
    Pd Pd1 0.45706(2) 0.831821(14) 0.206242(15) 0.01813(9) Uani d . 1 1 . .
    Cl Cl1 0.42899(9) 0.70941(5) 0.19156(6) 0.0353(2) Uani d . 1 1 . .
    Cl Cl2 0.48343(8) 0.95572(5) 0.21552(6) 0.0292(2) Uani d . 1 1 . .
    P P1 0.25111(7) 0.83867(5) 0.20060(5) 0.01825(18) Uani d . 1 1 . .
    P P2 0.65875(7) 0.81933(5) 0.20311(5) 0.01921(18) Uani d . 1 1 . .
    C C11 0.1927(3) 0.75972(18) 0.2434(2) 0.0210(7) Uani d . 1 1 . .
    C C12 0.2494(3) 0.7383(2) 0.3252(2) 0.0255(7) Uani d . 1 1 . .
    H H12 0.3193 0.7632 0.3561 0.031 Uiso calc R 1 1 . .
    C C13 0.2041(4) 0.6805(2) 0.3619(2) 0.0320(9) Uani d . 1 1 . .
    H H13 0.2417 0.6669 0.4182 0.038 Uiso calc R 1 1 . .
    C C14 0.1042(4) 0.6429(2) 0.3163(3) 0.0363(9) Uani d . 1 1 . .
    H H14 0.0729 0.6035 0.3413 0.044 Uiso calc R 1 1 . .
    C C15 0.0500(4) 0.6625(2) 0.2346(3) 0.0339(8) Uani d . 1 1 . .
    H H15 -0.0171 0.6357 0.2027 0.041 Uiso calc R 1 1 . .
    C C16 0.0930(3) 0.7213(2) 0.1988(2) 0.0284(8) Uani d . 1 1 . .
    H H16 0.0536 0.7353 0.1430 0.034 Uiso calc R 1 1 . .
    C C21 0.1665(3) 0.84101(19) 0.0905(2) 0.0221(7) Uani d . 1 1 . .
    C C22 0.2071(4) 0.8002(2) 0.0328(2) 0.0307(8) Uani d . 1 1 . .
    H H22 0.2799 0.7733 0.0505 0.037 Uiso calc R 1 1 . .
    C C23 0.1417(4) 0.7986(2) -0.0508(2) 0.0387(10) Uani d . 1 1 . .
    H H23 0.1690 0.7695 -0.0898 0.046 Uiso calc R 1 1 . .
    C C24 0.0377(4) 0.8389(2) -0.0778(2) 0.0363(9) Uani d . 1 1 . .
    H H24 -0.0066 0.8378 -0.1351 0.044 Uiso calc R 1 1 . .
    C C25 -0.0017(4) 0.8810(3) -0.0206(2) 0.0375(10) Uani d . 1 1 . .
    H H25 -0.0724 0.9098 -0.0392 0.045 Uiso calc R 1 1 . .
    C C26 0.0608(3) 0.8817(2) 0.0633(2) 0.0288(8) Uani d . 1 1 . .
    H H26 0.0319 0.9097 0.1024 0.035 Uiso calc R 1 1 . .
    C C31 0.1919(3) 0.91423(19) 0.2491(2) 0.0208(7) Uani d . 1 1 . .
    C C32 0.1352(3) 0.9029(2) 0.3138(2) 0.0276(8) Uani d . 1 1 . .
    H H32 0.1272 0.8553 0.3335 0.033 Uiso calc R 1 1 . .
    C C33 0.0908(4) 0.9614(2) 0.3490(3) 0.0348(9) Uani d . 1 1 . .
    H H33 0.0523 0.9535 0.3929 0.042 Uiso calc R 1 1 . .
    C C34 0.1013(4) 1.0303(2) 0.3217(2) 0.0330(9) Uani d . 1 1 . .
    H H34 0.0702 1.0699 0.3464 0.040 Uiso calc R 1 1 . .
    C C35 0.1580(3) 1.0425(2) 0.2574(2) 0.0282(8) Uani d . 1 1 . .
    H H35 0.1657 1.0905 0.2385 0.034 Uiso calc R 1 1 . .
    C C36 0.2029(3) 0.98475(19) 0.2212(2) 0.0231(7) Uani d . 1 1 . .
    H H36 0.2413 0.9931 0.1773 0.028 Uiso calc R 1 1 . .
    C C41 0.7013(3) 0.73483(19) 0.1600(2) 0.0246(7) Uani d . 1 1 . .
    C C42 0.6964(4) 0.6693(2) 0.2010(3) 0.0361(9) Uani d . 1 1 . .
    H H42 0.6730 0.6691 0.2523 0.043 Uiso calc R 1 1 . .
    C C43 0.7250(4) 0.6044(2) 0.1681(3) 0.0427(10) Uani d . 1 1 . .
    H H43 0.7216 0.5602 0.1970 0.051 Uiso calc R 1 1 . .
    C C44 0.7585(4) 0.6041(2) 0.0931(3) 0.0424(11) Uani d . 1 1 . .
    H H44 0.7772 0.5598 0.0699 0.051 Uiso calc R 1 1 . .
    C C45 0.7642(4) 0.6682(3) 0.0528(3) 0.0424(10) Uani d . 1 1 . .
    H H45 0.7871 0.6681 0.0014 0.051 Uiso calc R 1 1 . .
    C C46 0.7371(4) 0.7336(2) 0.0858(2) 0.0312(8) Uani d . 1 1 . .
    H H46 0.7432 0.7776 0.0574 0.037 Uiso calc R 1 1 . .
    C C51 0.7630(3) 0.82704(19) 0.3072(2) 0.0218(7) Uani d . 1 1 . .
    C C52 0.8674(3) 0.7857(2) 0.3317(2) 0.0285(8) Uani d . 1 1 . .
    H H52 0.8875 0.7529 0.2930 0.034 Uiso calc R 1 1 . .
    C C53 0.9426(3) 0.7919(2) 0.4122(2) 0.0327(9) Uani d . 1 1 . .
    H H53 1.0135 0.7630 0.4284 0.039 Uiso calc R 1 1 . .
    C C54 0.9154(3) 0.8397(2) 0.4689(2) 0.0329(9) Uani d . 1 1 . .
    H H54 0.9670 0.8437 0.5241 0.039 Uiso calc R 1 1 . .
    C C55 0.8125(4) 0.8818(2) 0.4449(2) 0.0349(9) Uani d . 1 1 . .
    H H55 0.7940 0.9152 0.4837 0.042 Uiso calc R 1 1 . .
    C C56 0.7358(3) 0.8758(2) 0.3645(2) 0.0291(8) Uani d . 1 1 . .
    H H56 0.6650 0.9048 0.3486 0.035 Uiso calc R 1 1 . .
    C C61 0.7014(3) 0.89120(18) 0.1407(2) 0.0211(7) Uani d . 1 1 . .
    C C62 0.8040(3) 0.9323(2) 0.1700(2) 0.0288(8) Uani d . 1 1 . .
    H H62 0.8577 0.9215 0.2230 0.035 Uiso calc R 1 1 . .
    C C63 0.8293(4) 0.9893(2) 0.1227(3) 0.0367(9) Uani d . 1 1 . .
    H H63 0.9004 1.0173 0.1433 0.044 Uiso calc R 1 1 . .
    C C64 0.7520(4) 1.0056(2) 0.0460(3) 0.0375(9) Uani d . 1 1 . .
    H H64 0.7696 1.0449 0.0138 0.045 Uiso calc R 1 1 . .
    C C65 0.6488(4) 0.9648(2) 0.0157(2) 0.0318(8) Uani d . 1 1 . .
    H H65 0.5958 0.9759 -0.0374 0.038 Uiso calc R 1 1 . .
    C C66 0.6223(3) 0.9076(2) 0.0625(2) 0.0261(7) Uani d . 1 1 . .
    H H66 0.5511 0.8797 0.0418 0.031 Uiso calc R 1 1 . .
    C C1 0.4356(5) 1.0112(4) 0.4195(3) 0.0687(19) Uani d D 1 1 . .
    H H1 0.3902 1.0194 0.3633 0.082 Uiso calc R 1 1 . .
    C C2 0.4811(6) 0.9443(4) 0.4426(4) 0.077(2) Uani d D 1 1 . .
    H H2 0.4682 0.9059 0.4028 0.093 Uiso calc R 1 1 . .
    C C3 0.5455(6) 0.9327(4) 0.5236(4) 0.080(2) Uani d D 1 1 . .
    H H3 0.5774 0.8859 0.5407 0.096 Uiso calc R 1 1 . .
loop_
    _atom_site_aniso_label
    _atom_site_aniso_U_11
    _atom_site_aniso_U_22
    _atom_site_aniso_U_33
    _atom_site_aniso_U_12
    _atom_site_aniso_U_13
    _atom_site_aniso_U_23
    Pd1 0.01820(13) 0.01790(14) 0.01891(13) 0.00024(10) 0.00593(9) 0.00096(10)
    Cl1 0.0365(5) 0.0263(5) 0.0458(6) -0.0019(4) 0.0154(4) -0.0002(4)
    Cl2 0.0279(4) 0.0214(4) 0.0400(5) 0.0020(3) 0.0116(4) -0.0015(4)
    P1 0.0186(4) 0.0204(4) 0.0166(4) -0.0005(3) 0.0061(3) -0.0001(3)
    P2 0.0191(4) 0.0201(4) 0.0190(4) 0.0008(3) 0.0060(3) 0.0011(3)
    C11 0.0201(16) 0.0188(17) 0.0254(17) 0.0008(13) 0.0082(13) -0.0007(13)
    C12 0.0251(18) 0.0266(19) 0.0256(18) 0.0041(14) 0.0079(14) -0.0004(14)
    C13 0.043(2) 0.027(2) 0.0301(19) 0.0080(16) 0.0168(17) 0.0063(15)
    C14 0.043(2) 0.024(2) 0.050(2) -0.0011(17) 0.028(2) 0.0041(17)
    C15 0.0290(19) 0.030(2) 0.045(2) -0.0075(16) 0.0129(16) -0.0047(18)
    C16 0.0248(18) 0.031(2) 0.0299(19) -0.0036(15) 0.0084(15) -0.0018(15)
    C21 0.0277(18) 0.0216(18) 0.0184(16) -0.0039(14) 0.0087(13) 0.0007(13)
    C22 0.035(2) 0.035(2) 0.0235(18) 0.0072(16) 0.0096(15) -0.0008(16)
    C23 0.053(3) 0.041(2) 0.0216(18) 0.001(2) 0.0084(17) -0.0061(17)
    C24 0.043(2) 0.041(2) 0.0197(17) -0.0112(19) -0.0011(16) -0.0035(16)
    C25 0.027(2) 0.048(3) 0.031(2) -0.0006(17) -0.0037(16) 0.0011(18)
    C26 0.0220(17) 0.041(2) 0.0227(17) 0.0002(15) 0.0040(14) -0.0057(15)
    C31 0.0177(16) 0.0265(18) 0.0176(15) 0.0009(13) 0.0034(12) -0.0051(13)
    C32 0.0304(19) 0.029(2) 0.0265(18) 0.0022(15) 0.0134(15) 0.0000(15)
    C33 0.039(2) 0.038(2) 0.034(2) 0.0046(17) 0.0219(17) -0.0028(17)
    C34 0.033(2) 0.039(2) 0.0275(19) 0.0101(17) 0.0094(16) -0.0057(16)
    C35 0.0285(18) 0.027(2) 0.0283(18) 0.0056(15) 0.0057(15) 0.0017(15)
    C36 0.0189(16) 0.0287(19) 0.0216(16) 0.0020(13) 0.0052(13) 0.0003(14)
    C41 0.0194(17) 0.0253(19) 0.0270(18) 0.0019(13) 0.0018(14) -0.0003(14)
    C42 0.037(2) 0.032(2) 0.043(2) 0.0045(17) 0.0184(18) 0.0009(18)
    C43 0.039(2) 0.029(2) 0.060(3) 0.0024(17) 0.014(2) 0.002(2)
    C44 0.034(2) 0.037(2) 0.052(3) 0.0040(18) 0.0030(19) -0.015(2)
    C45 0.045(2) 0.048(3) 0.035(2) 0.012(2) 0.0112(18) -0.006(2)
    C46 0.035(2) 0.034(2) 0.0255(19) 0.0057(16) 0.0103(16) -0.0032(15)
    C51 0.0206(16) 0.0272(18) 0.0189(15) -0.0007(14) 0.0077(12) 0.0061(14)
    C52 0.0262(18) 0.037(2) 0.0238(17) 0.0055(15) 0.0090(14) 0.0043(15)
    C53 0.0216(18) 0.046(2) 0.0304(19) 0.0048(16) 0.0055(15) 0.0069(18)
    C54 0.0286(19) 0.049(3) 0.0196(17) -0.0083(17) 0.0039(14) 0.0028(17)
    C55 0.037(2) 0.042(2) 0.0264(19) 0.0038(18) 0.0099(16) -0.0045(17)
    C56 0.0265(18) 0.029(2) 0.0285(18) 0.0058(15) 0.0019(15) 0.0000(15)
    C61 0.0208(16) 0.0213(17) 0.0238(16) 0.0032(13) 0.0108(13) -0.0002(13)
    C62 0.0252(18) 0.032(2) 0.0302(19) -0.0013(15) 0.0090(15) 0.0051(16)
    C63 0.030(2) 0.034(2) 0.048(2) -0.0062(16) 0.0120(17) 0.0080(18)
    C64 0.046(2) 0.032(2) 0.042(2) 0.0038(18) 0.0244(19) 0.0128(18)
    C65 0.040(2) 0.031(2) 0.0256(18) 0.0090(17) 0.0109(16) 0.0078(15)
    C66 0.0294(19) 0.0261(19) 0.0233(17) 0.0034(14) 0.0075(14) 0.0012(14)
    C1 0.037(3) 0.137(6) 0.029(2) -0.005(3) 0.0023(19) 0.000(3)
    C2 0.069(4) 0.113(6) 0.062(4) -0.034(4) 0.039(3) -0.031(4)
    C3 0.069(4) 0.092(5) 0.096(5) 0.016(4) 0.053(4) 0.028(4)
_geom_special_details
;
All e.s.d.'s (except the e.s.d. in the dihedral angle between two l.s. planes)
are estimated using the full covariance matrix. The cell e.s.d.'s are taken
into account individually in the estimation of e.s.d.'s in distances, angles
and torsion angles; correlations between e.s.d.'s in cell parameters are only
used when they are defined by crystal symmetry. An approximate (isotropic)
treatment of cell e.s.d.'s is used for estimating e.s.d.'s involving l.s.
planes.
;
loop_
    _geom_bond_atom_site_label_1
    _geom_bond_atom_site_label_2
    _geom_bond_site_symmetry_2
    _geom_bond_distance
    _geom_bond_publ_flag
    Pd1 Cl1 . 2.2851(10) ?
    Pd1 Cl2 . 2.3056(9) ?
    Pd1 P2 . 2.3351(9) ?
    Pd1 P1 . 2.3399(9) ?
    P1 C11 . 1.819(3) ?
    P1 C31 . 1.822(3) ?
    P1 C21 . 1.822(3) ?
    P2 C61 . 1.820(4) ?
    P2 C51 . 1.824(3) ?
    P2 C41 . 1.830(4) ?
    C11 C16 . 1.383(5) ?
    C11 C12 . 1.394(5) ?
    C12 C13 . 1.389(5) ?
    C12 H12 . 0.9500 ?
    C13 C14 . 1.383(6) ?
    C13 H13 . 0.9500 ?
    C14 C15 . 1.377(6) ?
    C14 H14 . 0.9500 ?
    C15 C16 . 1.383(6) ?
    C15 H15 . 0.9500 ?
    C16 H16 . 0.9500 ?
    C21 C22 . 1.383(5) ?
    C21 C26 . 1.395(5) ?
    C22 C23 . 1.388(5) ?
    C22 H22 . 0.9500 ?
    C23 C24 . 1.376(6) ?
    C23 H23 . 0.9500 ?
    C24 C25 . 1.383(6) ?
    C24 H24 . 0.9500 ?
    C25 C26 . 1.383(5) ?
    C25 H25 . 0.9500 ?
    C26 H26 . 0.9500 ?
    C31 C36 . 1.396(5) ?
    C31 C32 . 1.400(5) ?
    C32 C33 . 1.382(5) ?
    C32 H32 . 0.9500 ?
    C33 C34 . 1.364(6) ?
    C33 H33 . 0.9500 ?
    C34 C35 . 1.396(6) ?
    C34 H34 . 0.9500 ?
    C35 C36 . 1.383(5) ?
    C35 H35 . 0.9500 ?
    C36 H36 . 0.9500 ?
    C41 C46 . 1.386(5) ?
    C41 C42 . 1.392(6) ?
    C42 C43 . 1.388(6) ?
    C42 H42 . 0.9500 ?
    C43 C44 . 1.384(7) ?
    C43 H43 . 0.9500 ?
    C44 C45 . 1.366(7) ?
    C44 H44 . 0.9500 ?
    C45 C46 . 1.391(6) ?
    C45 H45 . 0.9500 ?
    C46 H46 . 0.9500 ?
    C51 C52 . 1.387(5) ?
    C51 C56 . 1.396(5) ?
    C52 C53 . 1.386(5) ?
    C52 H52 . 0.9500 ?
    C53 C54 . 1.378(6) ?
    C53 H53 . 0.9500 ?
    C54 C55 . 1.381(6) ?
    C54 H54 . 0.9500 ?
    C55 C56 . 1.392(5) ?
    C55 H55 . 0.9500 ?
    C56 H56 . 0.9500 ?
    C61 C62 . 1.377(5) ?
    C61 C66 . 1.402(5) ?
    C62 C63 . 1.383(5) ?
    C62 H62 . 0.9500 ?
    C63 C64 . 1.375(6) ?
    C63 H63 . 0.9500 ?
    C64 C65 . 1.381(6) ?
    C64 H64 . 0.9500 ?
    C65 C66 . 1.385(5) ?
    C65 H65 . 0.9500 ?
    C66 H66 . 0.9500 ?
    C1 C3 3_676 1.376(6) ?
    C1 C2 . 1.355(7) ?
    C1 H1 . 0.9500 ?
    C2 C3 . 1.365(7) ?
    C2 H2 . 0.9500 ?
    C3 C1 3_676 1.376(6) ?
    C3 H3 . 0.9500 ?
loop_
    _geom_angle_atom_site_label_1
    _geom_angle_atom_site_label_2
    _geom_angle_atom_site_label_3
    _geom_angle_site_symmetry_1
    _geom_angle_site_symmetry_3
    _geom_angle
    _geom_angle_publ_flag
    Cl1 Pd1 Cl2 . . 177.80(4) ?
    Cl1 Pd1 P2 . . 90.75(3) ?
    Cl2 Pd1 P2 . . 89.20(3) ?
    Cl1 Pd1 P1 . . 86.35(3) ?
    Cl2 Pd1 P1 . . 93.58(3) ?
    P2 Pd1 P1 . . 175.72(3) ?
    C11 P1 C31 . . 103.13(16) ?
    C11 P1 C21 . . 104.49(16) ?
    C31 P1 C21 . . 104.77(16) ?
    C11 P1 Pd1 . . 114.15(11) ?
    C31 P1 Pd1 . . 120.63(11) ?
    C21 P1 Pd1 . . 108.21(11) ?
    C61 P2 C51 . . 105.54(16) ?
    C61 P2 C41 . . 105.34(16) ?
    C51 P2 C41 . . 104.81(16) ?
    C61 P2 Pd1 . . 110.59(11) ?
    C51 P2 Pd1 . . 112.49(11) ?
    C41 P2 Pd1 . . 117.17(12) ?
    C16 C11 C12 . . 118.8(3) ?
    C16 C11 P1 . . 122.7(3) ?
    C12 C11 P1 . . 118.4(3) ?
    C13 C12 C11 . . 120.4(3) ?
    C13 C12 H12 . . 119.8 ?
    C11 C12 H12 . . 119.8 ?
    C14 C13 C12 . . 119.9(4) ?
    C14 C13 H13 . . 120.0 ?
    C12 C13 H13 . . 120.0 ?
    C15 C14 C13 . . 119.9(4) ?
    C15 C14 H14 . . 120.0 ?
    C13 C14 H14 . . 120.0 ?
    C14 C15 C16 . . 120.2(4) ?
    C14 C15 H15 . . 119.9 ?
    C16 C15 H15 . . 119.9 ?
    C11 C16 C15 . . 120.8(4) ?
    C11 C16 H16 . . 119.6 ?
    C15 C16 H16 . . 119.6 ?
    C22 C21 C26 . . 119.3(3) ?
    C22 C21 P1 . . 118.9(3) ?
    C26 C21 P1 . . 121.8(3) ?
    C21 C22 C23 . . 120.2(4) ?
    C21 C22 H22 . . 119.9 ?
    C23 C22 H22 . . 119.9 ?
    C24 C23 C22 . . 120.6(4) ?
    C24 C23 H23 . . 119.7 ?
    C22 C23 H23 . . 119.7 ?
    C23 C24 C25 . . 119.4(3) ?
    C23 C24 H24 . . 120.3 ?
    C25 C24 H24 . . 120.3 ?
    C24 C25 C26 . . 120.6(4) ?
    C24 C25 H25 . . 119.7 ?
    C26 C25 H25 . . 119.7 ?
    C25 C26 C21 . . 119.9(4) ?
    C25 C26 H26 . . 120.0 ?
    C21 C26 H26 . . 120.0 ?
    C36 C31 C32 . . 119.2(3) ?
    C36 C31 P1 . . 119.5(3) ?
    C32 C31 P1 . . 121.2(3) ?
    C33 C32 C31 . . 119.8(4) ?
    C33 C32 H32 . . 120.1 ?
    C31 C32 H32 . . 120.1 ?
    C34 C33 C32 . . 121.0(4) ?
    C34 C33 H33 . . 119.5 ?
    C32 C33 H33 . . 119.5 ?
    C33 C34 C35 . . 119.9(4) ?
    C33 C34 H34 . . 120.0 ?
    C35 C34 H34 . . 120.0 ?
    C36 C35 C34 . . 120.1(4) ?
    C36 C35 H35 . . 120.0 ?
    C34 C35 H35 . . 120.0 ?
    C35 C36 C31 . . 120.0(3) ?
    C35 C36 H36 . . 120.0 ?
    C31 C36 H36 . . 120.0 ?
    C46 C41 C42 . . 118.1(4) ?
    C46 C41 P2 . . 121.7(3) ?
    C42 C41 P2 . . 120.2(3) ?
    C43 C42 C41 . . 121.1(4) ?
    C43 C42 H42 . . 119.5 ?
    C41 C42 H42 . . 119.5 ?
    C44 C43 C42 . . 120.0(4) ?
    C44 C43 H43 . . 120.0 ?
    C42 C43 H43 . . 120.0 ?
    C45 C44 C43 . . 119.3(4) ?
    C45 C44 H44 . . 120.4 ?
    C43 C44 H44 . . 120.4 ?
    C44 C45 C46 . . 121.2(4) ?
    C44 C45 H45 . . 119.4 ?
    C46 C45 H45 . . 119.4 ?
    C41 C46 C45 . . 120.4(4) ?
    C41 C46 H46 . . 119.8 ?
    C45 C46 H46 . . 119.8 ?
    C52 C51 C56 . . 118.9(3) ?
    C52 C51 P2 . . 122.4(3) ?
    C56 C51 P2 . . 118.6(3) ?
    C53 C52 C51 . . 120.6(4) ?
    C53 C52 H52 . . 119.7 ?
    C51 C52 H52 . . 119.7 ?
    C54 C53 C52 . . 120.5(4) ?
    C54 C53 H53 . . 119.8 ?
    C52 C53 H53 . . 119.8 ?
    C53 C54 C55 . . 119.5(3) ?
    C53 C54 H54 . . 120.3 ?
    C55 C54 H54 . . 120.3 ?
    C54 C55 C56 . . 120.7(4) ?
    C54 C55 H55 . . 119.7 ?
    C56 C55 H55 . . 119.7 ?
    C55 C56 C51 . . 119.9(3) ?
    C55 C56 H56 . . 120.1 ?
    C51 C56 H56 . . 120.1 ?
    C62 C61 C66 . . 119.5(3) ?
    C62 C61 P2 . . 122.2(3) ?
    C66 C61 P2 . . 118.2(3) ?
    C61 C62 C63 . . 120.4(4) ?
    C61 C62 H62 . . 119.8 ?
    C63 C62 H62 . . 119.8 ?
    C64 C63 C62 . . 120.3(4) ?
    C64 C63 H63 . . 119.8 ?
    C62 C63 H63 . . 119.8 ?
    C63 C64 C65 . . 120.0(4) ?
    C63 C64 H64 . . 120.0 ?
    C65 C64 H64 . . 120.0 ?
    C64 C65 C66 . . 120.3(4) ?
    C64 C65 H65 . . 119.9 ?
    C66 C65 H65 . . 119.9 ?
    C65 C66 C61 . . 119.5(3) ?
    C65 C66 H66 . . 120.2 ?
    C61 C66 H66 . . 120.2 ?
    C3 C1 C2 3_676 . 120.9(5) ?
    C3 C1 H1 3_676 . 119.6 ?
    C2 C1 H1 . . 119.6 ?
    C1 C2 C3 . . 119.3(6) ?
    C1 C2 H2 . . 120.4 ?
    C3 C2 H2 . . 120.4 ?
    C1 C3 C2 3_676 . 119.9(6) ?
    C1 C3 H3 3_676 . 120.1 ?
    C2 C3 H3 . . 120.1 ?
loop_
    _geom_torsion_atom_site_label_1
    _geom_torsion_atom_site_label_2
    _geom_torsion_atom_site_label_3
    _geom_torsion_atom_site_label_4
    _geom_torsion_site_symmetry_1
    _geom_torsion_site_symmetry_2
    _geom_torsion_site_symmetry_3
    _geom_torsion_site_symmetry_4
    _geom_torsion
    _geom_torsion_publ_flag
    Cl1 Pd1 P1 C11 . . . . 31.06(13) ?
    Cl2 Pd1 P1 C11 . . . . -151.14(12) ?
    Cl1 Pd1 P1 C31 . . . . 154.76(13) ?
    Cl2 Pd1 P1 C31 . . . . -27.44(13) ?
    Cl1 Pd1 P1 C21 . . . . -84.79(12) ?
    Cl2 Pd1 P1 C21 . . . . 93.00(12) ?
    Cl1 Pd1 P2 C61 . . . . 139.03(12) ?
    Cl2 Pd1 P2 C61 . . . . -38.77(12) ?
    Cl1 Pd1 P2 C51 . . . . -103.24(13) ?
    Cl2 Pd1 P2 C51 . . . . 78.96(13) ?
    Cl1 Pd1 P2 C41 . . . . 18.33(13) ?
    Cl2 Pd1 P2 C41 . . . . -159.48(13) ?
    C31 P1 C11 C16 . . . . 100.7(3) ?
    C21 P1 C11 C16 . . . . -8.6(3) ?
    Pd1 P1 C11 C16 . . . . -126.6(3) ?
    C31 P1 C11 C12 . . . . -77.8(3) ?
    C21 P1 C11 C12 . . . . 172.9(3) ?
    Pd1 P1 C11 C12 . . . . 54.9(3) ?
    C16 C11 C12 C13 . . . . -1.8(5) ?
    P1 C11 C12 C13 . . . . 176.7(3) ?
    C11 C12 C13 C14 . . . . 1.7(6) ?
    C12 C13 C14 C15 . . . . 0.2(6) ?
    C13 C14 C15 C16 . . . . -2.0(6) ?
    C12 C11 C16 C15 . . . . 0.0(5) ?
    P1 C11 C16 C15 . . . . -178.5(3) ?
    C14 C15 C16 C11 . . . . 1.9(6) ?
    C11 P1 C21 C22 . . . . -85.4(3) ?
    C31 P1 C21 C22 . . . . 166.5(3) ?
    Pd1 P1 C21 C22 . . . . 36.6(3) ?
    C11 P1 C21 C26 . . . . 93.3(3) ?
    C31 P1 C21 C26 . . . . -14.8(3) ?
    Pd1 P1 C21 C26 . . . . -144.7(3) ?
    C26 C21 C22 C23 . . . . -1.4(6) ?
    P1 C21 C22 C23 . . . . 177.3(3) ?
    C21 C22 C23 C24 . . . . 1.7(7) ?
    C22 C23 C24 C25 . . . . -0.2(7) ?
    C23 C24 C25 C26 . . . . -1.5(7) ?
    C24 C25 C26 C21 . . . . 1.7(6) ?
    C22 C21 C26 C25 . . . . -0.3(6) ?
    P1 C21 C26 C25 . . . . -179.0(3) ?
    C11 P1 C31 C36 . . . . -170.3(3) ?
    C21 P1 C31 C36 . . . . -61.2(3) ?
    Pd1 P1 C31 C36 . . . . 60.9(3) ?
    C11 P1 C31 C32 . . . . 9.6(3) ?
    C21 P1 C31 C32 . . . . 118.7(3) ?
    Pd1 P1 C31 C32 . . . . -119.2(3) ?
    C36 C31 C32 C33 . . . . 0.1(5) ?
    P1 C31 C32 C33 . . . . -179.7(3) ?
    C31 C32 C33 C34 . . . . 0.0(6) ?
    C32 C33 C34 C35 . . . . -0.2(6) ?
    C33 C34 C35 C36 . . . . 0.3(6) ?
    C34 C35 C36 C31 . . . . -0.2(5) ?
    C32 C31 C36 C35 . . . . 0.0(5) ?
    P1 C31 C36 C35 . . . . 179.8(3) ?
    C61 P2 C41 C46 . . . . -10.0(3) ?
    C51 P2 C41 C46 . . . . -121.1(3) ?
    Pd1 P2 C41 C46 . . . . 113.4(3) ?
    C61 P2 C41 C42 . . . . 171.1(3) ?
    C51 P2 C41 C42 . . . . 60.0(3) ?
    Pd1 P2 C41 C42 . . . . -65.5(3) ?
    C46 C41 C42 C43 . . . . -0.8(6) ?
    P2 C41 C42 C43 . . . . 178.2(3) ?
    C41 C42 C43 C44 . . . . -0.4(7) ?
    C42 C43 C44 C45 . . . . 0.7(7) ?
    C43 C44 C45 C46 . . . . 0.0(7) ?
    C42 C41 C46 C45 . . . . 1.6(6) ?
    P2 C41 C46 C45 . . . . -177.4(3) ?
    C44 C45 C46 C41 . . . . -1.2(6) ?
    C61 P2 C51 C52 . . . . -96.0(3) ?
    C41 P2 C51 C52 . . . . 15.0(3) ?
    Pd1 P2 C51 C52 . . . . 143.4(3) ?
    C61 P2 C51 C56 . . . . 84.8(3) ?
    C41 P2 C51 C56 . . . . -164.3(3) ?
    Pd1 P2 C51 C56 . . . . -35.9(3) ?
    C56 C51 C52 C53 . . . . 0.9(6) ?
    P2 C51 C52 C53 . . . . -178.3(3) ?
    C51 C52 C53 C54 . . . . -0.6(6) ?
    C52 C53 C54 C55 . . . . -0.3(6) ?
    C53 C54 C55 C56 . . . . 0.7(6) ?
    C54 C55 C56 C51 . . . . -0.3(6) ?
    C52 C51 C56 C55 . . . . -0.5(6) ?
    P2 C51 C56 C55 . . . . 178.8(3) ?
    C51 P2 C61 C62 . . . . 8.2(3) ?
    C41 P2 C61 C62 . . . . -102.4(3) ?
    Pd1 P2 C61 C62 . . . . 130.1(3) ?
    C51 P2 C61 C66 . . . . -167.8(3) ?
    C41 P2 C61 C66 . . . . 81.6(3) ?
    Pd1 P2 C61 C66 . . . . -45.9(3) ?
    C66 C61 C62 C63 . . . . -0.2(6) ?
    P2 C61 C62 C63 . . . . -176.1(3) ?
    C61 C62 C63 C64 . . . . 0.2(6) ?
    C62 C63 C64 C65 . . . . -0.3(6) ?
    C63 C64 C65 C66 . . . . 0.3(6) ?
    C64 C65 C66 C61 . . . . -0.3(6) ?
    C62 C61 C66 C65 . . . . 0.2(5) ?
    P2 C61 C66 C65 . . . . 176.3(3) ?
    C3 C1 C2 C3 3_676 . . . 0.5(10) ?
    C1 C2 C3 C1 . . . 3_676 -0.5(10) ?
_iucr_refine_instructions_details
;
TITL wa1391 in P2(1)/n
CELL 0.71073  11.4530  18.4493  16.4696  90.000 104.979  90.000
ZERR    4.00   0.0007   0.0008   0.0010   0.000   0.005   0.000
LATT  1
SYMM 0.5-X, 0.5+Y, 0.5-Z
SFAC C   H   CL P PD
UNIT 156 132 8  8 4
REM gelbes Staebchen
TEMP -100
SIZE 0.26 0.08 0.08
CONF
ACTA 50
L.S. 10
BOND $H
FMAP 2
PLAN 10
DFIX 1.39 0.01 C1 C2 C2 C3 C3 C1_$1 C1 C3_$1
EQIV $1 -x+1, -y+2, -z+1
WGHT    0.053700
FVAR       0.18414
PD1   5    0.457064    0.831821    0.206242    11.00000    0.01820    0.01790 =
         0.01891    0.00096    0.00593    0.00024
CL1   3    0.428993    0.709413    0.191556    11.00000    0.03651    0.02632 =
         0.04576   -0.00017    0.01540   -0.00190
CL2   3    0.483426    0.955721    0.215515    11.00000    0.02786    0.02136 =
         0.03997   -0.00148    0.01162    0.00196
P1    4    0.251113    0.838666    0.200600    11.00000    0.01856    0.02045 =
         0.01657   -0.00007    0.00606   -0.00052
P2    4    0.658747    0.819326    0.203109    11.00000    0.01910    0.02012 =
         0.01898    0.00107    0.00596    0.00081
C11   1    0.192734    0.759724    0.243385    11.00000    0.02007    0.01875 =
         0.02539   -0.00068    0.00817    0.00078
C12   1    0.249380    0.738261    0.325219    11.00000    0.02514    0.02660 =
         0.02557   -0.00040    0.00795    0.00409
AFIX  43
H12   2    0.319343    0.763244    0.356098    11.00000   -1.20000
AFIX   0
C13   1    0.204100    0.680536    0.361884    11.00000    0.04291    0.02720 =
         0.03006    0.00629    0.01676    0.00802
AFIX  43
H13   2    0.241749    0.666944    0.418206    11.00000   -1.20000
AFIX   0
C14   1    0.104163    0.642883    0.316304    11.00000    0.04345    0.02404 =
         0.05044    0.00410    0.02824   -0.00107
AFIX  43
H14   2    0.072910    0.603496    0.341341    11.00000   -1.20000
AFIX   0
C15   1    0.049989    0.662538    0.234584    11.00000    0.02897    0.02996 =
         0.04457   -0.00474    0.01293   -0.00752
AFIX  43
H15   2   -0.017091    0.635710    0.202694    11.00000   -1.20000
AFIX   0
C16   1    0.093025    0.721263    0.198817    11.00000    0.02478    0.03133 =
         0.02989   -0.00178    0.00838   -0.00360
AFIX  43
H16   2    0.053620    0.735342    0.142972    11.00000   -1.20000
AFIX   0
C21   1    0.166461    0.841014    0.090509    11.00000    0.02775    0.02163 =
         0.01841    0.00068    0.00866   -0.00395
C22   1    0.207075    0.800237    0.032835    11.00000    0.03530    0.03454 =
         0.02350   -0.00083    0.00961    0.00724
AFIX  43
H22   2    0.279891    0.773259    0.050525    11.00000   -1.20000
AFIX   0
C23   1    0.141713    0.798634   -0.050827    11.00000    0.05303    0.04081 =
         0.02156   -0.00609    0.00844    0.00139
AFIX  43
H23   2    0.168982    0.769495   -0.089814    11.00000   -1.20000
AFIX   0
C24   1    0.037723    0.838907   -0.077771    11.00000    0.04318    0.04093 =
         0.01969   -0.00350   -0.00110   -0.01117
AFIX  43
H24   2   -0.006605    0.837773   -0.135123    11.00000   -1.20000
AFIX   0
C25   1   -0.001699    0.881044   -0.020646    11.00000    0.02697    0.04848 =
         0.03074    0.00107   -0.00371   -0.00058
AFIX  43
H25   2   -0.072357    0.909825   -0.039240    11.00000   -1.20000
AFIX   0
C26   1    0.060823    0.881654    0.063299    11.00000    0.02205    0.04069 =
         0.02270   -0.00572    0.00400    0.00020
AFIX  43
H26   2    0.031879    0.909710    0.102385    11.00000   -1.20000
AFIX   0
C31   1    0.191873    0.914228    0.249056    11.00000    0.01770    0.02650 =
         0.01762   -0.00510    0.00340    0.00091
C32   1    0.135150    0.902938    0.313798    11.00000    0.03035    0.02916 =
         0.02653   -0.00004    0.01340    0.00218
AFIX  43
H32   2    0.127198    0.855254    0.333474    11.00000   -1.20000
AFIX   0
C33   1    0.090768    0.961418    0.348978    11.00000    0.03881    0.03849 =
         0.03410   -0.00284    0.02193    0.00458
AFIX  43
H33   2    0.052299    0.953507    0.392866    11.00000   -1.20000
AFIX   0
C34   1    0.101335    1.030291    0.321678    11.00000    0.03345    0.03900 =
         0.02750   -0.00566    0.00938    0.01009
AFIX  43
H34   2    0.070179    1.069919    0.346386    11.00000   -1.20000
AFIX   0
C35   1    0.157987    1.042480    0.257385    11.00000    0.02848    0.02683 =
         0.02833    0.00167    0.00570    0.00555
AFIX  43
H35   2    0.165702    1.090461    0.238487    11.00000   -1.20000
AFIX   0
C36   1    0.202916    0.984752    0.221151    11.00000    0.01888    0.02871 =
         0.02162    0.00033    0.00515    0.00196
AFIX  43
H36   2    0.241277    0.993086    0.177292    11.00000   -1.20000
AFIX   0
C41   1    0.701306    0.734826    0.160023    11.00000    0.01937    0.02526 =
         0.02698   -0.00032    0.00178    0.00189
C42   1    0.696364    0.669341    0.200983    11.00000    0.03728    0.03233 =
         0.04308    0.00088    0.01839    0.00448
AFIX  43
H42   2    0.673023    0.669069    0.252297    11.00000   -1.20000
AFIX   0
C43   1    0.724986    0.604417    0.168080    11.00000    0.03905    0.02928 =
         0.06033    0.00162    0.01409    0.00236
AFIX  43
H43   2    0.721589    0.560231    0.197000    11.00000   -1.20000
AFIX   0
C44   1    0.758474    0.604097    0.093116    11.00000    0.03394    0.03693 =
         0.05181   -0.01528    0.00305    0.00403
AFIX  43
H44   2    0.777246    0.559789    0.069944    11.00000   -1.20000
AFIX   0
C45   1    0.764225    0.668188    0.052844    11.00000    0.04525    0.04783 =
         0.03461   -0.00632    0.01120    0.01202
AFIX  43
H45   2    0.787148    0.668109    0.001376    11.00000   -1.20000
AFIX   0
C46   1    0.737117    0.733571    0.085847    11.00000    0.03518    0.03425 =
         0.02549   -0.00320    0.01027    0.00568
AFIX  43
H46   2    0.743187    0.777634    0.057371    11.00000   -1.20000
AFIX   0
C51   1    0.762977    0.827036    0.307184    11.00000    0.02062    0.02721 =
         0.01888    0.00606    0.00766   -0.00068
C52   1    0.867402    0.785711    0.331730    11.00000    0.02622    0.03698 =
         0.02376    0.00433    0.00899    0.00547
AFIX  43
H52   2    0.887528    0.752859    0.293037    11.00000   -1.20000
AFIX   0
C53   1    0.942630    0.791923    0.412196    11.00000    0.02156    0.04554 =
         0.03042    0.00692    0.00549    0.00479
AFIX  43
H53   2    1.013484    0.762998    0.428360    11.00000   -1.20000
AFIX   0
C54   1    0.915402    0.839741    0.468911    11.00000    0.02858    0.04918 =
         0.01960    0.00283    0.00390   -0.00825
AFIX  43
H54   2    0.966983    0.843721    0.524081    11.00000   -1.20000
AFIX   0
C55   1    0.812542    0.881819    0.444903    11.00000    0.03750    0.04183 =
         0.02636   -0.00447    0.00993    0.00378
AFIX  43
H55   2    0.793975    0.915216    0.483661    11.00000   -1.20000
AFIX   0
C56   1    0.735766    0.875813    0.364491    11.00000    0.02654    0.02929 =
         0.02849   -0.00003    0.00189    0.00578
AFIX  43
H56   2    0.664998    0.904839    0.348630    11.00000   -1.20000
AFIX   0
C61   1    0.701363    0.891202    0.140722    11.00000    0.02079    0.02134 =
         0.02383   -0.00023    0.01079    0.00324
C62   1    0.803967    0.932323    0.169975    11.00000    0.02521    0.03187 =
         0.03020    0.00512    0.00896   -0.00128
AFIX  43
H62   2    0.857683    0.921497    0.222966    11.00000   -1.20000
AFIX   0
C63   1    0.829283    0.989289    0.122670    11.00000    0.02977    0.03370 =
         0.04782    0.00803    0.01204   -0.00617
AFIX  43
H63   2    0.900387    1.017302    0.143254    11.00000   -1.20000
AFIX   0
C64   1    0.752027    1.005578    0.045983    11.00000    0.04577    0.03178 =
         0.04229    0.01284    0.02444    0.00377
AFIX  43
H64   2    0.769624    1.044889    0.013815    11.00000   -1.20000
AFIX   0
C65   1    0.648829    0.964763    0.015739    11.00000    0.04014    0.03109 =
         0.02557    0.00782    0.01089    0.00905
AFIX  43
H65   2    0.595781    0.975936   -0.037392    11.00000   -1.20000
AFIX   0
C66   1    0.622340    0.907598    0.062547    11.00000    0.02942    0.02608 =
         0.02326    0.00119    0.00745    0.00338
AFIX  43
H66   2    0.551135    0.879705    0.041821    11.00000   -1.20000
AFIX   0
C1    1    0.435622    1.011190    0.419486    11.00000    0.03684    0.13720 =
         0.02858    0.00008    0.00226   -0.00450
AFIX  43
H1    2    0.390161    1.019439    0.363261    11.00000   -1.20000
AFIX   0
C2    1    0.481067    0.944287    0.442579    11.00000    0.06868    0.11330 =
         0.06247   -0.03088    0.03877   -0.03378
AFIX  43
H2    2    0.468187    0.905895    0.402810    11.00000   -1.20000
AFIX   0
C3    1    0.545543    0.932689    0.523612    11.00000    0.06853    0.09186 =
         0.09641    0.02795    0.05275    0.01632
AFIX  43
H3    2    0.577356    0.885948    0.540687    11.00000   -1.20000
HKLF 4
;
data_global
_journal_date_recd_electronic     2012-03-21
_journal_date_accepted     2012-03-22
_journal_name_full     'Acta Crystallographica, Section E'
_journal_year     2012
_journal_volume     68
_journal_issue      4
_journal_page_first     m507
_journal_page_last     m507
_journal_paper_category     QM
_journal_paper_doi     10.1107/S1600536812012494
_journal_coeditor_code     TK5074
_publ_contact_author
;
      Dr. Michael Bolte
      Institut f\"ur Anorganische und Analytische Chemie
      J. W. Goethe-Universit\"at
      Max-von-Laue-Strasse 7
      60438 Frankfurt/Main
      Germany
;
_publ_contact_author_email     bolte@chemie.uni-frankfurt.de
_publ_contact_author_fax     '49 69 798 29239'
_publ_contact_author_phone     '49 69 798 29136'
_publ_section_title
;
<i>trans</i>-Dichloridobis(triphenylphosphane-\k<i>P</i>)palladium(II)
benzene hemisolvate
;
loop_
    _publ_author_name
    _publ_author_address
    'Meyer-Wegner, Frank'
;     Institut f\"ur Anorganische und Analytische Chemie
      Goethe-Universit\"at Frankfurt
      Max-von-Laue-Strasse 7
      60438 Frankfurt am Main
      Germany
;
    'Lerner, Hans-Wolfram'
;     Institut f\"ur Anorganische und Analytische Chemie
      Goethe-Universit\"at Frankfurt
      Max-von-Laue-Strasse 7
      60438 Frankfurt am Main
      Germany
;
    'Sinke, Tanja'
;     Institut f\"ur Anorganische und Analytische Chemie
      Goethe-Universit\"at Frankfurt
      Max-von-Laue-Strasse 7
      60438 Frankfurt am Main
      Germany
;
    'Bolte, Michael'
;     Institut f\"ur Anorganische und Analytische Chemie
      Goethe-Universit\"at Frankfurt
      Max-von-Laue-Strasse 7
      60438 Frankfurt am Main
      Germany
;
