# Supplementary material for: trans-Dichloridobis(triphenyl­phosphane-κP)palladium(II) benzene hemisolvate
Source: Acta Crystallogr Sect E Struct Rep Online. 2012 Mar 31;68(Pt 4):m507. doi: 10.1107/S1600536812012494 (PMC3343891; doi:10.1107/S1600536812012494)
Supplement: Supplementary file 2 [file e-68-0m507-Isup2.hkl]

# 
# h,k,l, Fc-squared, Fo-squared, sigma(Fo-squared) and status flag 
# 
data_I
_shelx_title ' wa1391 in P2(1)/n' 
_shelx_refln_list_code          4 
_shelx_F_calc_maximum      509.48 
_exptl_crystal_F_000      1508.00 
_reflns_d_resolution_high  0.8206 
 
loop_ 
 _symmetry_equiv_pos_as_xyz 
 'x, y, z' 
 '-x+1/2, y+1/2, -z+1/2' 
 '-x, -y, -z' 
 'x-1/2, -y-1/2, z-1/2' 
 
_cell_length_a    11.4530 
_cell_length_b    18.4493 
_cell_length_c    16.4696 
_cell_angle_alpha  90.000 
_cell_angle_beta  104.979 
_cell_angle_gamma  90.000 
 
_shelx_F_squared_multiplier     1.000 
 
loop_ 
 _refln_index_h 
 _refln_index_k 
 _refln_index_l 
 _refln_F_squared_calc 
 _refln_F_squared_meas 
 _refln_F_squared_sigma 
 _refln_observed_status 
   2   0   0      756.03     1647.76    196.20 o 
   4   0   0    30750.74    33205.80    890.35 o 
   6   0   0     1859.72     1750.18    122.82 o 
   8   0   0     2551.36     2611.37    129.36 o 
  10   0   0     8874.92     8977.81    225.85 o 
  12   0   0      287.84      349.59    110.94 o 
   2   1   0     2820.89     4232.27    190.33 o 
   3   1   0    33146.82    38176.77    727.16 o 
   4   1   0    54697.60    56494.41   1538.08 o 
   5   1   0      342.52      261.30     81.29 o 
   6   1   0     7421.68     5876.40    214.44 o 
   7   1   0      948.02      982.43     72.65 o 
   8   1   0     2528.85     2584.17     90.58 o 
   9   1   0      310.38      343.21     71.19 o 
  10   1   0      527.23      498.98     62.95 o 
  11   1   0     2009.14     1909.08     79.45 o 
  12   1   0      170.07      224.89     70.74 o 
  13   1   0      214.09      292.89     82.35 o 
   2   2   0     1234.60     2032.71    175.98 o 
   3   2   0     1086.35     1355.14    101.24 o 
   4   2   0      967.68     1250.33    107.74 o 
   5   2   0    26445.33    26704.30    825.28 o 
   6   2   0     4338.79     4179.28    128.11 o 
   7   2   0     4247.00     4068.42    123.57 o 
   8   2   0     2214.06     2138.58     80.65 o 
   9   2   0     7395.00     7501.42    146.58 o 
  10   2   0     4603.35     4367.27    106.23 o 
  11   2   0      354.22      373.11     76.16 o 
  12   2   0      287.54      400.32     79.64 o 
  13   2   0        0.34      110.26     85.74 o 
   1   3   0     2301.06     2188.95    170.60 o 
   2   3   0     2693.42     2567.75    147.37 o 
   3   3   0       11.15       15.36     97.03 o 
   4   3   0     6870.08     6748.36    215.71 o 
   5   3   0      201.17      117.72     84.57 o 
   6   3   0      291.43      430.26     77.90 o 
   7   3   0      547.93      526.20     74.56 o 
   8   3   0      382.92      357.57     77.23 o 
   9   3   0     3659.81     3593.95     99.14 o 
  10   3   0      105.12      102.01     68.06 o 
  11   3   0     3703.38     3591.63    122.34 o 
  12   3   0     1050.90     1012.95     77.43 o 
  13   3   0     2149.77     2108.57    109.54 o 
   0   4   0     6884.33     8077.64    292.26 o 
   1   4   0     2661.70     3270.21    154.08 o 
   2   4   0      869.44      956.49    119.89 o 
   3   4   0      357.82      286.82     93.42 o 
   4   4   0     4315.22     4401.03    107.50 o 
   5   4   0     3940.00     3623.43    133.01 o 
   6   4   0       12.86       23.28     75.58 o 
   7   4   0     3342.58     3676.01     90.30 o 
   8   4   0        0.88       32.85     70.19 o 
   9   4   0     2353.66     2508.74     80.92 o 
  10   4   0     2101.42     2159.98     84.99 o 
  11   4   0      259.56      230.69     75.71 o 
  12   4   0      570.57      692.40     87.04 o 
  13   4   0      312.81      261.30    101.09 o 
   1   5   0     1219.24     1600.56    117.28 o 
   2   5   0        5.77       20.41    102.13 o 
   3   5   0     3801.74     3967.57    106.52 o 
   4   5   0     6452.93     6220.53    179.15 o 
   5   5   0     1857.64     1674.92    101.12 o 
   6   5   0     5903.19     6008.92    196.29 o 
   7   5   0     1050.53     1023.26     75.84 o 
   8   5   0        7.94      143.77     68.79 o 
   9   5   0     1790.31     1921.30    108.98 o 
  10   5   0      427.90      541.94     82.62 o 
  11   5   0      629.42      599.75     79.99 o 
  12   5   0      106.28      295.08     86.47 o 
  13   5   0      299.00      390.38     87.34 o 
   0   6   0    50770.98    51218.48    861.46 o 
   1   6   0     1275.09     1053.47    103.68 o 
   2   6   0     6686.25     6933.66    203.32 o 
   3   6   0     5075.97     4972.68    121.53 o 
   4   6   0     4426.21     4540.46    132.62 o 
   5   6   0      170.50      222.89     68.45 o 
   6   6   0      640.74      804.01     72.71 o 
   7   6   0      446.93      555.31     72.19 o 
   8   6   0     1319.30     1508.78     75.77 o 
   9   6   0       22.45       65.41     75.51 o 
  10   6   0    11392.58    11609.83    209.93 o 
  11   6   0     4174.57     3927.65    122.17 o 
  12   6   0      306.46      374.52     81.18 o 
   1   7   0     6530.19     6311.84    161.71 o 
   2   7   0     4114.69     4200.73    123.56 o 
   3   7   0        8.92       53.63     70.86 o 
   4   7   0    18024.47    17273.11    525.76 o 
   5   7   0      221.62      249.41     77.32 o 
   6   7   0    14148.61    13480.24    418.42 o 
   7   7   0     3527.86     3304.01     93.65 o 
   8   7   0     1095.18     1124.67     77.33 o 
   9   7   0     1276.40     1425.58     83.08 o 
  10   7   0     3248.36     3245.60     96.63 o 
  11   7   0     1633.49     1672.75     83.22 o 
  12   7   0       72.84       45.88     74.94 o 
   0   8   0    16075.87    15234.98    583.88 o 
   1   8   0     2282.19     2085.09     91.43 o 
   2   8   0    10840.85    11152.67    315.69 o 
   3   8   0     8012.80     7436.44    220.88 o 
   4   8   0       88.62       32.80     69.46 o 
   5   8   0    25815.33    25586.81    895.11 o 
   6   8   0     1321.97     1354.97     77.73 o 
   7   8   0     3052.61     3051.69     90.19 o 
   8   8   0      816.69      854.26     79.58 o 
   9   8   0     3060.34     2932.22     92.33 o 
  10   8   0     2660.59     2484.65     92.32 o 
  11   8   0       21.94      159.23    102.50 o 
  12   8   0      409.31      280.98     83.20 o 
   1   9   0    41056.46    41029.15   1556.81 o 
   2   9   0        1.17      131.61     90.85 o 
   3   9   0     7937.17     7728.00    264.81 o 
   4   9   0     2800.56     2635.99    154.10 o 
   5   9   0     3796.39     3780.32     98.21 o 
   6   9   0      843.77      883.35     75.60 o 
   7   9   0       90.06      169.53     69.46 o 
   8   9   0     1058.26     1156.76     86.05 o 
   9   9   0     4006.49     3970.93     92.83 o 
  10   9   0      167.67      222.57     77.24 o 
  11   9   0     3591.94     3565.30     98.53 o 
  12   9   0      186.89      230.37     82.35 o 
   0  10   0     2985.14     3507.91    152.00 o 
   1  10   0     1886.68     3284.75    433.91 o 
   2  10   0     4237.82     4645.01    178.11 o 
   3  10   0     5891.55     5406.01    275.82 o 
   4  10   0     5819.86     5848.34    189.63 o 
   5  10   0    11096.18    10479.34    198.45 o 
   6  10   0       72.97      100.85     67.62 o 
   7  10   0      984.50     1066.52     81.34 o 
   8  10   0      479.73      574.30     79.55 o 
   9  10   0     1457.99     1535.52     83.92 o 
  10  10   0      378.12      509.57     82.43 o 
  11  10   0       27.98       40.12     82.30 o 
  12  10   0        2.63     -144.21    248.90 o 
   1  11   0     3196.87     2996.25     95.67 o 
   2  11   0      352.48      290.71     77.21 o 
   3  11   0      138.92       95.00     81.01 o 
   4  11   0     1354.59     1330.33     83.55 o 
   5  11   0      100.76      169.84     73.01 o 
   6  11   0     3127.62     3351.23    109.41 o 
   7  11   0      435.57      535.41     83.99 o 
   8  11   0      549.99      683.12     74.22 o 
   9  11   0     3321.54     3451.37    107.91 o 
  10  11   0     1789.82     1884.01     92.54 o 
  11  11   0     1234.20     1343.70    103.90 o 
   0  12   0    11308.58    10885.22    721.23 o 
   1  12   0      534.41      658.62     74.30 o 
   2  12   0     1047.21     1096.07     72.15 o 
   3  12   0      569.04      656.50     73.91 o 
   4  12   0     4779.46     4741.36    112.90 o 
   5  12   0     1176.38     1128.46     79.48 o 
   6  12   0      222.43      322.90     67.78 o 
   7  12   0      416.60      576.73     66.40 o 
   8  12   0      773.28      808.45     78.86 o 
   9  12   0       80.60      102.04     80.56 o 
  10  12   0     5466.02     5820.65    154.72 o 
  11  12   0      117.97      121.09     75.16 o 
   1  13   0      342.08      397.36     72.51 o 
   2  13   0      706.68      640.09     77.40 o 
   3  13   0     2043.05     1711.73     86.56 o 
   4  13   0     6495.91     6831.62    145.46 o 
   5  13   0     2733.83     2644.68     81.95 o 
   6  13   0     1436.67     1333.17     74.00 o 
   7  13   0      689.36      745.16     70.04 o 
   8  13   0      537.60      576.92     81.21 o 
   9  13   0      287.42      341.70     89.20 o 
  10  13   0      974.05     1060.44     86.50 o 
   0  14   0    12107.74    12313.05    347.35 o 
   1  14   0     6246.41     6300.54    125.47 o 
   2  14   0       89.15       77.29     66.02 o 
   3  14   0      181.29      205.71     70.50 o 
   4  14   0     1994.01     1883.92    116.36 o 
   5  14   0     4910.24     4705.65     95.84 o 
   6  14   0     1609.90     1477.18     80.63 o 
   7  14   0     1757.86     1831.52     81.61 o 
   8  14   0        7.30       25.36     68.17 o 
   9  14   0      705.92      704.22     88.19 o 
  10  14   0     1132.11     1069.44     85.58 o 
   1  15   0     9706.11    10269.80    250.10 o 
   2  15   0      321.15      385.32     74.74 o 
   3  15   0     4209.93     4255.37     99.47 o 
   4  15   0      183.56      114.30     76.49 o 
   5  15   0      393.79      336.08     69.16 o 
   6  15   0      175.69      309.73     69.63 o 
   7  15   0      204.83      265.46     75.49 o 
   8  15   0      115.67      252.84     69.75 o 
   9  15   0     2294.47     2527.35     99.53 o 
  10  15   0      850.99     1088.19    248.01 o 
   0  16   0     5247.87     5634.28    195.70 o 
   1  16   0      935.36     1873.73    126.71 o 
   2  16   0     1577.06     1711.11     86.79 o 
   3  16   0     4893.22     4796.15    107.11 o 
   4  16   0       28.34       58.62     68.19 o 
   5  16   0    11485.73    11986.16    148.98 o 
   6  16   0     1320.70     1217.92     73.55 o 
   7  16   0     2139.10     2064.86     90.67 o 
   8  16   0       42.99       74.34     75.82 o 
   9  16   0     1160.77      983.61     87.39 o 
   1  17   0     5075.00     4941.29    141.29 o 
   2  17   0     1264.72     1180.23     93.47 o 
   3  17   0      305.62      351.75     89.15 o 
   4  17   0     2418.73     2451.87     95.65 o 
   5  17   0       10.47       84.64     77.31 o 
   6  17   0     2977.38     3054.60     95.76 o 
   7  17   0      152.20      206.35     82.64 o 
   8  17   0     1643.71     1541.42     96.73 o 
   0  18   0    12825.15    13038.94    341.41 o 
   1  18   0      504.38      903.20    106.51 o 
   2  18   0     1428.19     1467.14     90.07 o 
   3  18   0     1663.39     1652.10     85.30 o 
   4  18   0     4683.32     4583.34    103.52 o 
   5  18   0      225.25      258.32     77.45 o 
   6  18   0      435.29      476.77     80.53 o 
   7  18   0        1.26       49.00     70.01 o 
   8  18   0      335.90      370.44    126.37 o 
   1  19   0        0.61       72.84     83.62 o 
   2  19   0      893.72      911.43     84.00 o 
   3  19   0     1305.83     1271.17     87.22 o 
   4  19   0     1088.84     1002.64     92.65 o 
   5  19   0      513.84      617.16     76.59 o 
   6  19   0      848.28      860.77     79.68 o 
   7  19   0       91.13       69.53     77.50 o 
   0  20   0      779.41      832.19    118.06 o 
   1  20   0      791.39      845.14     93.21 o 
   2  20   0      126.18      116.86     90.96 o 
   3  20   0        8.79       -8.06     93.07 o 
   4  20   0       38.65       30.53     96.75 o 
   5  20   0      706.77      595.65     84.50 o 
   6  20   0        3.78       15.65    113.05 o 
   1  21   0      244.10      277.28     87.96 o 
   2  21   0      184.83      166.67    101.16 o 
   3  21   0      388.76      328.02     97.52 o 
   4  21   0      103.11      232.28     87.15 o 
   0  22   0      262.78      377.29    128.52 o 
   1  22   0       49.21      155.99    109.53 o 
   2  22   0       10.58      141.99    108.04 o 
 -13   0   1      337.56      202.79    125.81 o 
 -11   0   1      770.91      742.03     95.84 o 
  -9   0   1     3149.35     3072.76    146.98 o 
  -7   0   1     9056.37     8488.86    390.00 o 
  -5   0   1    74226.03    67495.61    544.20 o 
  -3   0   1    95481.58   106168.11   3219.46 o 
   3   0   1    39831.33    38675.51   1717.53 o 
   5   0   1    33341.51    30387.99   1542.03 o 
   7   0   1     3543.31     3467.35    117.32 o 
   9   0   1     1360.48     1498.16    105.35 o 
  11   0   1        0.20      167.62     91.63 o 
  13   0   1       61.21      -28.40    113.73 o 
 -13   1   1      473.70      432.89     79.56 o 
 -12   1   1      436.31      435.51     77.93 o 
 -11   1   1     4014.20     3642.72    147.24 o 
 -10   1   1     2547.32     2576.31     82.00 o 
  -9   1   1     4635.99     4466.21    134.35 o 
  -8   1   1     1946.37     1921.04     92.60 o 
  -7   1   1      460.09      647.09     73.79 o 
  -6   1   1     2401.60     1967.25     78.80 o 
  -5   1   1    11305.83    11639.80    478.99 o 
  -4   1   1    10565.92    11702.07    317.85 o 
  -3   1   1    50191.61    55858.12   1101.29 o 
  -2   1   1       93.81      148.87    170.05 o 
   2   1   1      495.77      546.33    136.13 o 
   3   1   1      870.82     1145.13     91.63 o 
   4   1   1     9429.90     9904.29    313.89 o 
   5   1   1       40.89       57.72     73.92 o 
   6   1   1    17496.33    18691.48    543.34 o 
   7   1   1     2953.39     2631.15     85.40 o 
   8   1   1     2710.09     2534.45     87.59 o 
   9   1   1     5560.05     5561.93     92.33 o 
  10   1   1      814.88      842.10     68.34 o 
  11   1   1     1586.49     1586.82     72.85 o 
  12   1   1       54.34      138.80     72.95 o 
  13   1   1       63.05      108.20     88.27 o 
 -13   2   1       78.35      204.71     80.80 o 
 -12   2   1      460.51      420.71     85.22 o 
 -11   2   1       67.02      101.39     75.65 o 
 -10   2   1     3714.82     3680.86     90.36 o 
  -9   2   1      571.47      580.02     74.10 o 
  -8   2   1       95.75       26.11     69.85 o 
  -7   2   1     2264.74     2205.30     89.15 o 
  -6   2   1     2379.83     2102.11    100.19 o 
  -5   2   1     9216.94     8307.85    129.34 o 
  -4   2   1    14080.42    14117.01    605.92 o 
  -3   2   1      484.33      920.57    116.49 o 
  -2   2   1     4863.89     5881.66    187.40 o 
   1   2   1     4188.08     3851.04    339.25 o 
   2   2   1    17218.70    19388.91    480.38 o 
   3   2   1     3306.06     2980.84    114.91 o 
   4   2   1     1677.09     1467.03     83.90 o 
   5   2   1    14885.30    15190.84    523.36 o 
   6   2   1      556.87      658.46     75.89 o 
   7   2   1      617.48      600.33     72.06 o 
   8   2   1      496.32      581.68     67.85 o 
   9   2   1      549.58      522.23     71.10 o 
  10   2   1     7680.00     7744.08    164.01 o 
  11   2   1      830.45      925.22     71.33 o 
  12   2   1      924.66      937.20     80.27 o 
  13   2   1      115.27      120.37     75.90 o 
 -13   3   1      104.46       22.19     75.62 o 
 -12   3   1      395.04      402.09     82.74 o 
 -11   3   1       13.96       66.24     63.28 o 
 -10   3   1     4462.96     4428.37     95.84 o 
  -9   3   1     1265.57     1209.13     74.39 o 
  -8   3   1     1440.23     1431.68     78.93 o 
  -7   3   1     2084.25     2052.83     78.43 o 
  -6   3   1     7105.63     6587.24    137.14 o 
  -5   3   1     3106.43     3073.43    137.09 o 
  -4   3   1    12445.54    13571.63    417.30 o 
  -3   3   1        0.12       39.13    112.95 o 
  -2   3   1      113.85       43.52    132.75 o 
  -1   3   1      724.76      341.00    165.24 o 
   0   3   1     2069.62     2430.64    207.99 o 
   1   3   1     1700.66     2228.70    185.74 o 
   2   3   1    30056.38    36860.08    930.42 o 
   3   3   1     7500.29     8312.08    246.09 o 
   4   3   1    12852.66    14042.13    277.24 o 
   5   3   1        0.91      115.80     81.69 o 
   6   3   1    16385.78    16507.04    300.69 o 
   7   3   1      592.26      594.24     62.12 o 
   8   3   1       42.18       55.22     62.95 o 
   9   3   1      796.54      754.96     70.31 o 
  10   3   1      739.99      874.27     70.19 o 
  11   3   1       28.57       93.38     76.59 o 
  12   3   1      222.31      244.85     76.25 o 
  13   3   1       89.61      161.11     90.29 o 
 -13   4   1       38.56      119.01     91.80 o 
 -12   4   1      132.34      201.56     76.05 o 
 -11   4   1       51.13      107.59     64.66 o 
 -10   4   1     9633.79     9904.31    285.83 o 
  -9   4   1     3095.52     3192.78     84.36 o 
  -8   4   1       90.97       46.88     71.40 o 
  -7   4   1     1352.84     1424.25     76.14 o 
  -6   4   1      252.78      339.12     70.55 o 
  -5   4   1      684.96      679.26     88.28 o 
  -4   4   1     1577.81     1478.54     98.67 o 
  -3   4   1     9080.69    11160.47    234.45 o 
  -2   4   1     4998.98     5624.73    151.70 o 
  -1   4   1      827.72     1041.09    132.84 o 
   0   4   1     2003.98     2218.60    165.77 o 
   1   4   1     2431.64     2539.59    143.87 o 
   2   4   1     3394.42     3631.37    137.28 o 
   3   4   1        1.09       22.50     89.34 o 
   4   4   1       58.88       36.92     78.96 o 
   5   4   1      232.51      167.99     77.66 o 
   6   4   1       92.01      184.25     65.98 o 
   7   4   1      388.70      400.47     70.72 o 
   8   4   1      185.22      166.09     69.01 o 
   9   4   1     1208.12     1241.39     73.15 o 
  10   4   1    15433.92    15688.53    259.36 o 
  11   4   1       49.14       -9.22     83.87 o 
  12   4   1      657.04      673.91     84.55 o 
  13   4   1      812.43      931.74    251.41 o 
 -13   5   1     1634.61     1742.84    103.06 o 
 -12   5   1       67.05      139.84     79.19 o 
 -11   5   1     3275.27     3329.60    111.64 o 
 -10   5   1     4662.28     4509.40    196.00 o 
  -9   5   1     2154.00     2254.58     99.84 o 
  -8   5   1      456.59      537.24     77.73 o 
  -7   5   1      490.27      535.37     73.75 o 
  -6   5   1      889.54     1054.45     74.19 o 
  -5   5   1     3159.18     3181.30     99.84 o 
  -4   5   1      100.35       99.64     92.19 o 
  -3   5   1      177.81      118.22     86.23 o 
  -2   5   1    20711.95    24441.01    560.38 o 
  -1   5   1    14519.94    15171.83    284.53 o 
   0   5   1     2188.57     2406.62    150.41 o 
   1   5   1       42.59       21.74    108.04 o 
   2   5   1     2266.88     2488.54    123.30 o 
   3   5   1       11.62       79.38     96.14 o 
   4   5   1     5763.69     6333.37    158.71 o 
   5   5   1      249.19      261.02     77.91 o 
   6   5   1     7978.60     8254.36    185.81 o 
   7   5   1     2780.62     3011.08     82.91 o 
   8   5   1     1823.44     1874.11     78.81 o 
   9   5   1     6391.04     6414.77    178.31 o 
  10   5   1      457.16      544.65     80.05 o 
  11   5   1     1407.55     1604.97     99.97 o 
  12   5   1       36.74       -8.58     76.07 o 
 -13   6   1      202.61      172.03     94.09 o 
 -12   6   1      101.75      240.80     85.57 o 
 -11   6   1      532.67      644.38     75.49 o 
 -10   6   1       12.17       61.15     76.48 o 
  -9   6   1     4954.55     5185.39    138.27 o 
  -8   6   1      489.06      399.58     72.65 o 
  -7   6   1     2455.64     2442.86    105.04 o 
  -6   6   1     7440.40     7363.22     97.65 o 
  -5   6   1    29173.57    29063.85    706.30 o 
  -4   6   1     2820.82     2869.46    112.63 o 
  -3   6   1       36.52      135.56     93.12 o 
  -2   6   1      866.68     1224.47    104.81 o 
  -1   6   1       94.22       84.20     97.91 o 
   0   6   1       11.54       64.71    115.48 o 
   1   6   1     7393.19     7144.49    236.10 o 
   2   6   1     3892.77     4484.51    130.74 o 
   3   6   1    11577.80    11529.84    266.08 o 
   4   6   1      518.45      386.11     81.18 o 
   5   6   1    23230.14    21371.79    449.80 o 
   6   6   1     2632.06     2319.41     88.75 o 
   7   6   1     1226.38     1176.08     82.95 o 
   8   6   1      728.65      740.52     78.69 o 
   9   6   1     1030.10     1081.48     87.60 o 
  10   6   1      121.90       85.26     74.46 o 
  11   6   1      120.38      155.60     78.34 o 
  12   6   1      536.57      526.98     83.61 o 
 -12   7   1      235.32      294.58     88.01 o 
 -11   7   1      764.62      874.03     77.34 o 
 -10   7   1       46.05       66.37     74.03 o 
  -9   7   1     2124.57     2175.17     82.64 o 
  -8   7   1     1178.92     1241.08     83.62 o 
  -7   7   1     1151.86     1267.59     72.82 o 
  -6   7   1     2930.32     2707.33     88.55 o 
  -5   7   1     9105.00     8986.18    156.86 o 
  -4   7   1     2335.66     1970.05    116.43 o 
  -3   7   1     8346.41     7590.80    229.28 o 
  -2   7   1      180.18      117.29     79.49 o 
  -1   7   1    53751.29    54396.49   2034.21 o 
   0   7   1     5642.71     6292.75    192.78 o 
   1   7   1    23353.22    22308.65    688.11 o 
   2   7   1    10206.19     9655.02    311.01 o 
   3   7   1     3662.08     3552.57    106.78 o 
   4   7   1     9607.17     9027.18    289.77 o 
   5   7   1      866.52      849.42     77.00 o 
   6   7   1     1076.29      998.37     78.32 o 
   7   7   1     1197.53     1326.63     81.92 o 
   8   7   1      317.18      451.56     74.87 o 
   9   7   1     8085.27     7973.57    192.75 o 
  10   7   1     1215.01     1143.71     85.28 o 
  11   7   1     1764.42     1657.24     83.37 o 
  12   7   1       70.29       42.97     95.68 o 
 -12   8   1        4.55      -40.16     96.17 o 
 -11   8   1      687.23      792.34     79.13 o 
 -10   8   1     4002.64     4051.39     93.98 o 
  -9   8   1     2446.83     2477.50     95.53 o 
  -8   8   1       38.14      109.39     71.46 o 
  -7   8   1     1704.77     1613.38     78.33 o 
  -6   8   1      508.51      539.89     73.20 o 
  -5   8   1    13574.71    13691.20    379.37 o 
  -4   8   1    23167.79    24333.92    587.27 o 
  -3   8   1      258.85      118.50     78.99 o 
  -2   8   1     9012.87     8238.34    230.36 o 
  -1   8   1     1074.76     2635.46    647.42 o 
   0   8   1    29757.28    28037.18    568.44 o 
   1   8   1     2372.65     2222.53    105.29 o 
   2   8   1     4064.19     3825.45    115.68 o 
   3   8   1     5295.00     4918.80    241.85 o 
   4   8   1     5214.75     5988.56    220.24 o 
   5   8   1     8569.19     8245.44    222.61 o 
   6   8   1     4546.61     4629.63    118.31 o 
   7   8   1     1667.49     1647.98     77.95 o 
   8   8   1      374.35      496.93     76.25 o 
   9   8   1       82.69      125.40     73.70 o 
  10   8   1     4284.37     4174.65    110.72 o 
  11   8   1       94.39       25.14     83.32 o 
  12   8   1       33.53       59.02     80.22 o 
 -12   9   1      291.86      411.94     93.45 o 
 -11   9   1       17.79       32.85     77.52 o 
 -10   9   1     5231.64     5094.87    159.29 o 
  -9   9   1     1349.98     1361.91     98.00 o 
  -8   9   1     3566.54     4021.74    104.76 o 
  -7   9   1      118.60      164.76     63.38 o 
  -6   9   1    20701.39    19618.06    440.28 o 
  -5   9   1      769.62      810.34     62.09 o 
  -4   9   1    13252.93    12110.65    468.77 o 
  -3   9   1       27.45       62.49     69.95 o 
  -2   9   1     2893.99     3058.99    101.24 o 
  -1   9   1      547.54      463.45     88.66 o 
   0   9   1     2810.11     3653.03    550.54 o 
   1   9   1      569.85      427.33     81.60 o 
   2   9   1     4846.57     4294.11    111.22 o 
   3   9   1     1148.45     1101.84     92.26 o 
   4   9   1    17372.82    16270.68    528.99 o 
   5   9   1     1164.80      914.68     77.48 o 
   6   9   1    20167.45    21009.13    213.82 o 
   7   9   1      366.33      444.54     73.93 o 
   8   9   1      993.04     1023.33     78.74 o 
   9   9   1      950.31      975.48     78.46 o 
  10   9   1      189.40      256.92     80.97 o 
  11   9   1        5.79       61.39     85.50 o 
  12   9   1        8.19       10.11     87.15 o 
 -12  10   1       83.46       50.00     82.57 o 
 -11  10   1        2.57       34.30     74.27 o 
 -10  10   1     5707.67     6191.00    309.25 o 
  -9  10   1     3621.66     3642.89    112.51 o 
  -8  10   1       14.68      120.30     70.02 o 
  -7  10   1      702.88      742.49     67.51 o 
  -6  10   1       99.88      112.24     74.62 o 
  -5  10   1     1819.15     2123.15     73.77 o 
  -4  10   1     3362.73     3364.58     85.98 o 
  -3  10   1        2.25       73.33     71.37 o 
  -2  10   1     4284.40     3745.91    117.99 o 
  -1  10   1     2873.89     3358.47    141.78 o 
   0  10   1    24705.30    24855.68   1031.93 o 
   1  10   1     5958.46     6392.63    176.53 o 
   2  10   1     1061.73      865.71     83.54 o 
   3  10   1      215.43      222.13     75.38 o 
   4  10   1      167.40      141.01     70.53 o 
   5  10   1     2115.02     2064.70     79.91 o 
   6  10   1     2358.90     2383.16     88.42 o 
   7  10   1      681.91      575.47     83.63 o 
   8  10   1     1444.66     1398.33     82.34 o 
   9  10   1     4776.12     4687.08     97.75 o 
  10  10   1     4793.81     5111.71     99.92 o 
  11  10   1        0.26       31.80     83.37 o 
 -11  11   1     2083.14     2115.66    120.87 o 
 -10  11   1       56.01      137.51     74.82 o 
  -9  11   1      114.83       78.82     70.84 o 
  -8  11   1      235.81      224.27     82.56 o 
  -7  11   1      370.95      338.27     88.36 o 
  -6  11   1     3329.78     3288.63     88.85 o 
  -5  11   1     1082.04     1090.73     76.29 o 
  -4  11   1     4206.34     3956.21     93.76 o 
  -3  11   1     4150.66     4079.49    144.42 o 
  -2  11   1        8.64      116.66     70.76 o 
  -1  11   1     1792.22     1852.99     82.90 o 
   0  11   1     2565.57     3112.24    147.47 o 
   1  11   1     3712.98     3946.35    120.78 o 
   2  11   1       14.34       -0.36     63.10 o 
   3  11   1     1518.95     1498.92     88.68 o 
   4  11   1     2959.27     2796.62    122.82 o 
   5  11   1       88.27      101.54     63.78 o 
   6  11   1     2095.74     2037.12     78.66 o 
   7  11   1      140.10      238.79     74.68 o 
   8  11   1      156.27      173.56     79.50 o 
   9  11   1     2813.72     2707.39     89.66 o 
  10  11   1       44.07       83.68     67.28 o 
  11  11   1     1841.51     1774.92     88.67 o 
 -11  12   1      352.15      422.71     92.00 o 
 -10  12   1      227.94      248.00     76.41 o 
  -9  12   1     2287.51     2303.86     85.16 o 
  -8  12   1       43.48      209.13     84.32 o 
  -7  12   1     1891.28     1886.65     92.27 o 
  -6  12   1        1.04       40.54     63.82 o 
  -5  12   1     5906.23     5455.24    159.98 o 
  -4  12   1       30.02       98.59     62.10 o 
  -3  12   1      231.03      160.53     69.49 o 
  -2  12   1      175.75      195.26     64.11 o 
  -1  12   1      374.11      414.89     67.11 o 
   0  12   1     1758.80     1931.28     85.15 o 
   1  12   1     1082.20     1271.00     84.89 o 
   2  12   1      501.86      548.21     75.25 o 
   3  12   1       90.48      145.69     75.60 o 
   4  12   1     2294.43     2444.77     87.32 o 
   5  12   1     7510.40     7356.02    107.75 o 
   6  12   1      692.40      744.82     67.90 o 
   7  12   1     1281.05     1329.99     80.10 o 
   8  12   1      542.47      562.90     77.21 o 
   9  12   1     2481.14     2453.40     84.00 o 
  10  12   1       52.29      175.62     78.02 o 
  11  12   1      158.63      208.10     82.32 o 
 -11  13   1     1447.06     1507.76    103.82 o 
 -10  13   1       38.59       38.41     81.46 o 
  -9  13   1      964.16      890.19     84.94 o 
  -8  13   1       81.76       66.58     75.90 o 
  -7  13   1      176.66      265.88     81.17 o 
  -6  13   1     1112.32     1059.65     77.14 o 
  -5  13   1      846.82      894.90     75.04 o 
  -4  13   1      240.89      229.06     80.19 o 
  -3  13   1     1170.79     1149.43     83.16 o 
  -2  13   1     4723.90     4654.05    121.09 o 
  -1  13   1      843.21      850.43     64.70 o 
   0  13   1        1.77       98.38     67.86 o 
   1  13   1     8278.99     8934.61    279.49 o 
   2  13   1     1826.10     1705.17     90.43 o 
   3  13   1      156.49      158.88     73.59 o 
   4  13   1     1024.74     1125.27     82.95 o 
   5  13   1      303.16      357.71     72.96 o 
   6  13   1        0.62       34.72     70.85 o 
   7  13   1      130.55      236.78     79.28 o 
   8  13   1      144.17      162.07     81.05 o 
   9  13   1     2109.53     1914.56     79.20 o 
  10  13   1      427.63      413.35     71.34 o 
 -10  14   1     2243.04     2416.70     92.99 o 
  -9  14   1     1752.46     1688.42     87.21 o 
  -8  14   1      193.63      224.88     81.84 o 
  -7  14   1     1265.76     1259.39     83.56 o 
  -6  14   1       58.75       88.30     67.02 o 
  -5  14   1      438.75      459.00     72.64 o 
  -4  14   1      529.25      493.45     78.94 o 
  -3  14   1     2531.29     2614.73     93.64 o 
  -2  14   1      995.40     1007.35     70.58 o 
  -1  14   1     1355.43     1355.16     80.69 o 
   0  14   1     4672.76     4642.67     97.14 o 
   1  14   1      172.64     1070.22    136.26 o 
   2  14   1        1.55       21.50     71.78 o 
   3  14   1      160.12      201.93     69.93 o 
   4  14   1      109.51      137.24     77.42 o 
   5  14   1     4207.68     4068.38    139.87 o 
   6  14   1     1489.72     1631.92     82.04 o 
   7  14   1     2168.21     2221.39     82.49 o 
   8  14   1      973.57     1085.51     86.42 o 
   9  14   1      922.05     1056.46     86.77 o 
  10  14   1     1979.41     1907.52     88.77 o 
 -10  15   1     2428.73     2245.30    106.90 o 
  -9  15   1       15.74       10.40     76.48 o 
  -8  15   1     2337.92     2199.93    127.57 o 
  -7  15   1     1324.33     1350.99     78.17 o 
  -6  15   1     7342.62     7278.69    225.33 o 
  -5  15   1      918.15      884.39     78.75 o 
  -4  15   1     6613.73     6547.56    108.79 o 
  -3  15   1      242.52      312.31     73.03 o 
  -2  15   1      109.47      169.72     74.66 o 
  -1  15   1      570.23      704.36     85.46 o 
   0  15   1      347.07      561.71     73.72 o 
   1  15   1     3895.87     4016.63    106.79 o 
   2  15   1     4529.70     4302.76     98.61 o 
   3  15   1      278.30      347.35     79.53 o 
   4  15   1     8233.02     7730.28    263.99 o 
   5  15   1     1382.09     1396.63     74.89 o 
   6  15   1     9944.33     9599.08    206.28 o 
   7  15   1      778.90      738.94     76.00 o 
   8  15   1      670.25      696.66     81.16 o 
   9  15   1       84.07       87.61     78.96 o 
  -9  16   1      207.57      304.67     83.42 o 
  -8  16   1       94.76      100.72     88.09 o 
  -7  16   1      449.03      543.55     83.33 o 
  -6  16   1      142.30      202.01     67.99 o 
  -5  16   1     1439.06     1319.10     81.84 o 
  -4  16   1     3828.50     3575.56    117.58 o 
  -3  16   1      372.28      411.85     68.47 o 
  -2  16   1    10838.92    10948.88    217.94 o 
  -1  16   1      752.46      751.64     90.92 o 
   0  16   1    11276.23    11475.65    238.64 o 
   1  16   1     6706.27     7122.68    160.51 o 
   2  16   1     6088.65     5740.47    241.48 o 
   3  16   1      992.96      996.49     79.37 o 
   4  16   1       32.23       43.23     75.79 o 
   5  16   1      408.85      404.07     63.97 o 
   6  16   1      344.73      410.26     72.01 o 
   7  16   1       57.84      150.01     80.73 o 
   8  16   1      304.12      390.01     91.74 o 
   9  16   1      623.41      512.47    102.56 o 
  -8  17   1      384.99      320.03     91.13 o 
  -7  17   1        2.34      -46.65     71.24 o 
  -6  17   1     3492.91     3390.22     98.02 o 
  -5  17   1     3192.91     3033.62     94.48 o 
  -4  17   1     1925.02     1855.91    115.87 o 
  -3  17   1     4655.10     4732.29    121.70 o 
  -2  17   1       26.79     1050.51    171.21 o 
  -1  17   1     5571.91     5545.49    132.73 o 
   0  17   1      231.66     1300.28    131.18 o 
   1  17   1     4736.47     5218.08    131.42 o 
   2  17   1     3150.38     3272.38    112.01 o 
   3  17   1      582.68      517.20     82.74 o 
   4  17   1     2580.71     2456.08     88.45 o 
   5  17   1     1065.04      992.51     78.01 o 
   6  17   1     2284.96     2210.01    102.77 o 
   7  17   1     1298.22     1293.42     81.57 o 
   8  17   1       70.05      208.11     93.39 o 
  -8  18   1     1525.41     1452.28    100.97 o 
  -7  18   1     2659.90     2464.40     98.24 o 
  -6  18   1       21.97      129.12     79.34 o 
  -5  18   1     3240.24     3209.94    108.77 o 
  -4  18   1      544.27      480.39     83.69 o 
  -3  18   1     1868.70     1771.20     94.40 o 
  -2  18   1      218.44      353.77     88.84 o 
  -1  18   1        7.80      611.66     92.80 o 
   0  18   1      422.77      563.94     81.16 o 
   1  18   1      297.14      656.35     83.12 o 
   2  18   1      302.27      387.99     81.95 o 
   3  18   1     3073.87     3061.83     89.17 o 
   4  18   1     1279.99     1282.01     87.60 o 
   5  18   1     5879.93     5561.76    128.54 o 
   6  18   1        1.51      -15.68     83.32 o 
   7  18   1      839.23      756.34     75.02 o 
  -7  19   1      368.80      441.45     96.42 o 
  -6  19   1      163.05      162.83     79.74 o 
  -5  19   1      350.96      370.85     92.55 o 
  -4  19   1      132.97      252.36     93.76 o 
  -3  19   1     1471.10     1507.97     96.13 o 
  -2  19   1      552.16      572.56     97.06 o 
  -1  19   1     1953.47     1761.80    106.40 o 
   0  19   1       13.18       96.45     93.13 o 
   1  19   1      790.33      831.55     92.09 o 
   2  19   1      222.33      271.60     89.31 o 
   3  19   1        0.84        6.27     86.17 o 
   4  19   1      360.97      328.13     81.74 o 
   5  19   1      310.63      294.02     72.17 o 
   6  19   1      309.58      310.89     75.58 o 
  -6  20   1      484.19      387.19     86.10 o 
  -5  20   1      605.11      591.82     93.53 o 
  -4  20   1      942.53      942.02    100.29 o 
  -3  20   1      835.85      813.06     98.55 o 
  -2  20   1       34.42      137.06    100.53 o 
  -1  20   1      290.93      450.00    100.87 o 
   0  20   1      997.06     1078.20     92.54 o 
   1  20   1       79.13      186.37     99.13 o 
   2  20   1       46.75       50.68     88.37 o 
   3  20   1      206.20      236.68     87.17 o 
   4  20   1      923.90      859.02     86.21 o 
   5  20   1     1699.72     1605.95     86.08 o 
  -4  21   1       87.06       64.25     96.69 o 
  -3  21   1      103.99       27.45     90.10 o 
  -2  21   1      331.37      329.68     93.43 o 
  -1  21   1       22.48       49.00    101.47 o 
   0  21   1       10.24       78.26     93.82 o 
   1  21   1     1080.20     1197.97    112.79 o 
   2  21   1     1375.75     1228.19    102.93 o 
   3  21   1        3.93       85.23     85.47 o 
   4  21   1      895.84      628.57     93.09 o 
  -2  22   1      601.63      564.61    114.93 o 
  -1  22   1      741.36      722.16    118.89 o 
   0  22   1     2295.44     2277.58    131.03 o 
   1  22   1      220.57      272.49     95.01 o 
   2  22   1      662.55      697.77     96.63 o 
 -12   0   2      290.06      203.60    106.52 o 
 -10   0   2     1123.08     1169.96    114.20 o 
  -8   0   2      273.51      344.75     98.27 o 
  -6   0   2     2464.56     2096.20    138.66 o 
  -4   0   2    29621.97    27600.96   1325.95 o 
  -2   0   2     3840.81     1933.38    287.39 o 
   2   0   2      576.55      564.43    207.24 o 
   4   0   2     3736.06     3630.52    155.26 o 
   6   0   2     1230.34      977.03    110.11 o 
   8   0   2     4438.99     4392.38    142.75 o 
  10   0   2     5876.29     5941.19    129.52 o 
  12   0   2     1015.95      989.20    104.87 o 
 -13   1   2       44.01      163.32     82.31 o 
 -12   1   2       79.20      105.64     74.05 o 
 -11   1   2      141.99      172.59     72.96 o 
 -10   1   2     5731.98     5804.54    137.93 o 
  -9   1   2      139.21      166.11     88.10 o 
  -8   1   2    11010.64    11023.51    460.71 o 
  -7   1   2      699.35      634.29     82.99 o 
  -6   1   2     9948.82     8233.61    237.69 o 
  -5   1   2    14181.98    13933.93    296.12 o 
  -4   1   2    10923.21     9380.45    171.69 o 
  -3   1   2     4257.13     4346.60    168.80 o 
  -2   1   2      930.13      902.91    168.78 o 
   1   1   2     2834.29     2578.74    200.01 o 
   2   1   2     1296.59      612.03    128.70 o 
   3   1   2    47605.73    52734.35   1604.27 o 
   4   1   2    39343.21    39895.65   1407.79 o 
   5   1   2     1853.50     2293.23     79.73 o 
   6   1   2     3339.76     3234.54    105.81 o 
   7   1   2       71.88      151.74     65.68 o 
   8   1   2      137.68      228.26     70.65 o 
   9   1   2     2862.45     2824.32     78.59 o 
  10   1   2        2.32      117.59     68.65 o 
  11   1   2      283.74      350.01     70.56 o 
  12   1   2      468.20      427.50     72.32 o 
  13   1   2      166.47      238.52    171.82 o 
 -13   2   2      344.89      328.24     84.04 o 
 -12   2   2      453.97      459.05     80.54 o 
 -11   2   2     4586.46     4636.38     99.46 o 
 -10   2   2     3824.62     3694.84     96.68 o 
  -9   2   2     5957.81     5928.45    127.42 o 
  -8   2   2      551.99      462.05     68.61 o 
  -7   2   2     1278.93     1207.88     69.69 o 
  -6   2   2      151.16      304.91     75.07 o 
  -5   2   2    11092.50    10813.06    293.30 o 
  -4   2   2     7493.10     7493.05    156.81 o 
  -3   2   2       51.71       37.33    116.47 o 
  -2   2   2       39.31      156.36    153.50 o 
  -1   2   2     8243.97     9332.03    273.32 o 
   0   2   2    20264.25    19811.16    735.68 o 
   1   2   2    17574.70    21268.25    507.73 o 
   2   2   2     5668.32     6280.36    172.53 o 
   3   2   2     8832.58     9506.79    175.42 o 
   4   2   2     4781.50     4227.28    113.50 o 
   5   2   2    12176.67    12005.43    347.25 o 
   6   2   2     6510.06     6475.07    150.84 o 
   7   2   2     5429.30     5368.47     93.11 o 
   8   2   2     1721.39     1656.08     81.58 o 
   9   2   2      336.28      385.87     66.47 o 
  10   2   2     4009.46     3922.19    124.41 o 
  11   2   2       22.81       -1.44     70.70 o 
  12   2   2       18.99       57.56     71.79 o 
 -13   3   2     1094.41     1241.72     94.62 o 
 -12   3   2      516.38      572.61     82.94 o 
 -11   3   2     3704.82     3520.62     98.56 o 
 -10   3   2      137.79      154.79     78.04 o 
  -9   3   2     2848.53     2998.82    102.20 o 
  -8   3   2      276.77      310.70     58.76 o 
  -7   3   2      158.85      238.45     64.92 o 
  -6   3   2      211.44      171.01     71.85 o 
  -5   3   2    16967.02    17436.33    723.35 o 
  -4   3   2       80.31       64.52     99.50 o 
  -3   3   2        7.30       26.71    112.48 o 
  -2   3   2     1782.51     2082.75    138.61 o 
  -1   3   2   181896.84   207110.17   4735.25 o 
   0   3   2     1147.17     1704.41    181.04 o 
   1   3   2     2702.09     2501.87    158.57 o 
   2   3   2      218.04       67.35    106.73 o 
   3   3   2     1054.89      949.23     97.72 o 
   4   3   2      873.39      953.54     80.46 o 
   5   3   2     8789.88     9384.12    229.28 o 
   6   3   2      112.19      200.69     67.11 o 
   7   3   2      546.54      521.83     69.66 o 
   8   3   2     1679.61     1729.98     71.97 o 
   9   3   2    11191.74    11189.06    164.66 o 
  10   3   2        2.73       28.17     74.05 o 
  11   3   2     1893.51     1896.23     80.76 o 
  12   3   2       11.90      103.96     72.38 o 
 -13   4   2       52.95       90.17     98.53 o 
 -12   4   2      957.67      879.59     99.46 o 
 -11   4   2     2199.45     2178.71     91.64 o 
 -10   4   2     1023.33     1053.28     87.80 o 
  -9   4   2     4634.61     4979.74    169.47 o 
  -8   4   2      100.13      148.39     53.95 o 
  -7   4   2      450.64      513.65     71.23 o 
  -6   4   2        7.89       23.39     62.34 o 
  -5   4   2     7199.18     7971.10    193.94 o 
  -4   4   2     3611.64     3500.38    122.93 o 
  -3   4   2     1294.63     1361.50    117.44 o 
  -2   4   2     1137.97     1139.60    120.76 o 
  -1   4   2    17435.96    20738.53    624.33 o 
   0   4   2        3.03      188.30    167.35 o 
   1   4   2       23.13       24.44    117.64 o 
   2   4   2      392.11      452.90    112.44 o 
   3   4   2     1522.94     1679.71    109.90 o 
   4   4   2        0.01       78.94     85.76 o 
   5   4   2    10411.12    10481.36    295.68 o 
   6   4   2     1705.68     1673.74     83.03 o 
   7   4   2     1244.90     1129.20     68.01 o 
   8   4   2       60.13      160.11     65.76 o 
   9   4   2      167.60      216.42     68.48 o 
  10   4   2     6437.14     6278.10    134.26 o 
  11   4   2     1109.14     1069.97     78.53 o 
  12   4   2      150.91      176.08     78.52 o 
 -13   5   2     1614.37     1433.53    109.68 o 
 -12   5   2       22.20       21.69     94.17 o 
 -11   5   2        1.17      -61.91     73.69 o 
 -10   5   2     6053.41     6251.24    143.19 o 
  -9   5   2       92.32       79.84     72.76 o 
  -8   5   2      895.17      942.26     71.95 o 
  -7   5   2     2390.45     2198.45     87.83 o 
  -6   5   2     7112.30     6978.03    153.93 o 
  -5   5   2     1900.03     1698.03     89.86 o 
  -4   5   2     2041.41     1978.53    108.50 o 
  -3   5   2      524.07      463.35     92.30 o 
  -2   5   2     3725.10     4147.39    138.83 o 
  -1   5   2     5272.72     6543.93    168.34 o 
   0   5   2      543.65      539.35    143.57 o 
   1   5   2     5058.66     5682.18    160.60 o 
   2   5   2       44.81       98.17     86.84 o 
   3   5   2     1415.24     1204.91     75.46 o 
   4   5   2     6399.16     5988.65    141.59 o 
   5   5   2       10.51       89.20     71.54 o 
   6   5   2     4689.43     4807.58    125.02 o 
   7   5   2        3.05       51.48     70.75 o 
   8   5   2      121.16      155.60     71.45 o 
   9   5   2     2256.99     2346.05     80.97 o 
  10   5   2     1852.95     1849.14     81.13 o 
  11   5   2     4499.89     4227.10    137.02 o 
  12   5   2      111.12       64.45     76.07 o 
 -13   6   2       49.00      108.05     89.31 o 
 -12   6   2      630.30      740.07     93.84 o 
 -11   6   2     1793.34     1822.45     86.56 o 
 -10   6   2     2857.20     2813.80    107.30 o 
  -9   6   2      315.76      272.72     72.06 o 
  -8   6   2        2.84       76.23     67.69 o 
  -7   6   2        2.31      -15.87     71.40 o 
  -6   6   2     3340.66     3214.04    104.28 o 
  -5   6   2     2400.92     3049.28    119.59 o 
  -4   6   2    18246.99    17262.85    662.77 o 
  -3   6   2      523.21      477.26     88.07 o 
  -2   6   2    21534.06    23177.22    832.52 o 
  -1   6   2     9809.32    11619.78    288.39 o 
   0   6   2    21799.47    20472.43    703.59 o 
   1   6   2     1798.15     1625.20    115.34 o 
   2   6   2     2642.01     2459.74    103.45 o 
   3   6   2      515.20      729.17     83.26 o 
   4   6   2        3.09       86.64     75.39 o 
   5   6   2       47.88      120.34     71.45 o 
   6   6   2     5201.74     5313.61    145.88 o 
   7   6   2     2783.29     2782.84    106.54 o 
   8   6   2      787.14      779.24     79.70 o 
   9   6   2       77.70      182.93     76.62 o 
  10   6   2    11102.13    11116.50    291.00 o 
  11   6   2      206.36      305.64     84.35 o 
  12   6   2     1157.33     1088.90    100.83 o 
 -13   7   2      267.79      183.80    100.42 o 
 -12   7   2      154.34      285.60     90.87 o 
 -11   7   2      898.35     1018.93    107.76 o 
 -10   7   2     8476.16     8543.38    230.20 o 
  -9   7   2     1322.03     1323.48     83.54 o 
  -8   7   2     3171.45     3462.03     79.64 o 
  -7   7   2      622.09      629.87     73.03 o 
  -6   7   2     4173.73     3778.61    129.18 o 
  -5   7   2      787.85      801.37     83.18 o 
  -4   7   2     3041.25     2708.37    101.51 o 
  -3   7   2     5277.19     4824.12    176.79 o 
  -2   7   2      534.27      557.26     96.06 o 
  -1   7   2    22832.00    22265.79    607.47 o 
   0   7   2     8130.41     7504.99    189.36 o 
   1   7   2     4043.36     3929.90    109.34 o 
   2   7   2    13425.46    12910.78    223.52 o 
   3   7   2       62.82      134.77     78.06 o 
   4   7   2     6681.24     6132.32    113.78 o 
   5   7   2     1224.44     1010.95     71.96 o 
   6   7   2    14554.92    14789.26    252.13 o 
   7   7   2      648.43      621.57     82.96 o 
   8   7   2     1714.02     1760.67     94.85 o 
   9   7   2     1201.13     1240.04     84.50 o 
  10   7   2       30.26      135.49     85.46 o 
  11   7   2       53.88      167.06     74.79 o 
  12   7   2      165.76      206.59     81.48 o 
 -12   8   2       79.10      185.81     95.78 o 
 -11   8   2      516.28      500.52     90.66 o 
 -10   8   2     1546.60     1544.37    121.15 o 
  -9   8   2     4502.00     4789.38    133.05 o 
  -8   8   2      325.35      337.69     68.25 o 
  -7   8   2     5375.78     5270.48    113.94 o 
  -6   8   2     7164.51     7491.55    212.37 o 
  -5   8   2    10262.97    10010.85    166.89 o 
  -4   8   2     6263.28     6156.94    157.46 o 
  -3   8   2      474.83      687.34     83.92 o 
  -2   8   2     9700.56    10026.32    278.17 o 
  -1   8   2      571.77      505.47    100.74 o 
   0   8   2    16700.72    16833.64    515.41 o 
   1   8   2    13210.51    11266.14    150.22 o 
   2   8   2     1172.77     1236.19     95.21 o 
   3   8   2    21652.34    21586.84    716.07 o 
   4   8   2        2.67       81.08     81.15 o 
   5   8   2    18912.72    19508.26    272.03 o 
   6   8   2     1549.47     1555.09     80.37 o 
   7   8   2        5.17       54.93     67.81 o 
   8   8   2      172.60      125.68     70.22 o 
   9   8   2      174.00      222.03     80.82 o 
  10   8   2     2612.66     2605.86    107.49 o 
  11   8   2      627.76      616.00     83.99 o 
  12   8   2       28.03       74.33     87.88 o 
 -12   9   2        7.24       41.48     80.70 o 
 -11   9   2     2134.83     2302.34     90.38 o 
 -10   9   2        0.03       28.01     77.58 o 
  -9   9   2     1326.51     1430.31     76.75 o 
  -8   9   2      703.44      759.09     62.02 o 
  -7   9   2      246.14      300.86     59.90 o 
  -6   9   2     1229.09     1151.24     89.68 o 
  -5   9   2     6008.89     5643.54    110.36 o 
  -4   9   2      858.39      826.18     88.24 o 
  -3   9   2    15652.81    15060.48    352.90 o 
  -2   9   2        3.14       -7.05     81.82 o 
  -1   9   2    30575.45    30147.35    532.97 o 
   0   9   2      276.67      255.84     94.21 o 
   1   9   2    12716.90    11847.92    344.51 o 
   2   9   2       13.17       42.54     81.32 o 
   3   9   2      968.74     1006.78     83.16 o 
   4   9   2      243.77      212.15     74.16 o 
   5   9   2     1690.68     1629.07     76.77 o 
   6   9   2        0.29       77.89     75.28 o 
   7   9   2     1591.30     1789.39     82.25 o 
   8   9   2     1383.25     1302.87     77.19 o 
   9   9   2     5000.53     5017.99    227.96 o 
  10   9   2       27.75       93.10     74.90 o 
  11   9   2     2109.77     1792.64     87.16 o 
 -12  10   2        3.47       -0.25     92.99 o 
 -11  10   2     1521.71     1474.01     99.89 o 
 -10  10   2       42.70       60.23     84.33 o 
  -9  10   2     3688.39     3892.97    101.93 o 
  -8  10   2      964.29      951.62     80.98 o 
  -7  10   2     1075.89     1043.75     70.56 o 
  -6  10   2      800.97      809.80     74.65 o 
  -5  10   2    12281.51    10997.93    339.18 o 
  -4  10   2     8975.38     9041.71    216.12 o 
  -3  10   2     2086.95     2059.10     87.09 o 
  -2  10   2     1997.40     2175.54     97.69 o 
  -1  10   2     1505.81     2356.47    449.49 o 
   0  10   2     8004.78     8840.38    238.84 o 
   1  10   2     6302.32     6362.13    127.79 o 
   2  10   2       23.77       76.66     76.41 o 
   3  10   2     9061.59     9247.55    317.19 o 
   4  10   2     1719.46     1595.79     79.87 o 
   5  10   2    10389.11    10420.86    202.14 o 
   6  10   2      504.68      592.28     70.98 o 
   7  10   2       29.11       45.70     65.63 o 
   8  10   2       22.45       68.72     78.98 o 
   9  10   2       17.21      106.33     72.69 o 
  10  10   2     1424.43     1440.83     75.94 o 
  11  10   2     1329.42     1331.18    109.27 o 
 -12  11   2      419.10      263.35    178.42 o 
 -11  11   2      728.28      746.46     86.72 o 
 -10  11   2     4595.67     4513.91    109.85 o 
  -9  11   2     5564.96     5805.22    142.10 o 
  -8  11   2     1695.04     1614.57     83.83 o 
  -7  11   2        0.07       83.64     61.51 o 
  -6  11   2     1921.61     2027.26     68.75 o 
  -5  11   2     1632.11     1651.78     79.64 o 
  -4  11   2       90.73      175.09     76.14 o 
  -3  11   2       66.74       48.81     81.70 o 
  -2  11   2       16.95       51.63     73.43 o 
  -1  11   2      516.80      417.91     78.14 o 
   0  11   2     1664.55     1968.28     96.24 o 
   1  11   2     2139.68     2261.41     99.81 o 
   2  11   2       12.48       41.94     73.33 o 
   3  11   2      875.88      758.17     77.91 o 
   4  11   2     3606.25     3620.50     91.11 o 
   5  11   2     3215.72     2984.30    119.99 o 
   6  11   2     3803.31     3887.71     97.66 o 
   7  11   2      188.23      224.00     70.69 o 
   8  11   2     1935.04     2024.30     91.35 o 
   9  11   2     2630.69     2563.98    131.02 o 
  10  11   2        9.49       36.35     79.90 o 
  11  11   2     1165.63     1092.77     93.00 o 
 -11  12   2      333.28      330.51     91.91 o 
 -10  12   2     1829.02     1741.46     97.17 o 
  -9  12   2        9.37      113.02     75.58 o 
  -8  12   2       24.65      150.77     74.06 o 
  -7  12   2       59.39      216.27     77.77 o 
  -6  12   2     2109.02     2084.82     96.77 o 
  -5  12   2        1.92       30.75     73.70 o 
  -4  12   2     5068.29     4987.35    128.39 o 
  -3  12   2     2169.23     1967.97     84.51 o 
  -2  12   2       54.13       75.20     74.39 o 
  -1  12   2      599.46      606.77     79.87 o 
   0  12   2     9010.29    10270.17    381.70 o 
   1  12   2       50.62       60.88     75.51 o 
   2  12   2       95.36      170.35     66.50 o 
   3  12   2       44.06       65.88     69.23 o 
   4  12   2      307.74      340.49     68.54 o 
   5  12   2      255.83      273.87     81.65 o 
   6  12   2     1147.80     1201.49     81.08 o 
   7  12   2       13.21      107.52     71.28 o 
   8  12   2     4374.07     4385.85    119.84 o 
   9  12   2      180.72      195.06     70.85 o 
  10  12   2     4498.04     4957.02    145.93 o 
 -11  13   2     1476.00     1467.48     93.03 o 
 -10  13   2     3815.97     3577.19    166.77 o 
  -9  13   2      124.50      174.44     74.86 o 
  -8  13   2      969.49     1044.93     74.98 o 
  -7  13   2      735.50      809.85     84.48 o 
  -6  13   2      379.88      372.84     60.91 o 
  -5  13   2     1778.66     1840.15     69.92 o 
  -4  13   2     3823.12     3604.69    156.34 o 
  -3  13   2      626.84      530.80     84.63 o 
  -2  13   2      165.78      214.60     80.83 o 
  -1  13   2     1451.09     1490.33     82.38 o 
   0  13   2     4906.66     5146.84    159.17 o 
   1  13   2      462.45      405.54     78.70 o 
   2  13   2      138.85      202.23     73.23 o 
   3  13   2      181.79      245.61     67.15 o 
   4  13   2     7660.89     7811.17    207.20 o 
   5  13   2     2240.91     2175.05    103.19 o 
   6  13   2     1430.00     1521.25     80.99 o 
   7  13   2      242.14      248.07     67.69 o 
   8  13   2      546.43      628.63     89.69 o 
   9  13   2      776.99      867.85     83.14 o 
  10  13   2       23.45       38.07     79.35 o 
 -10  14   2       93.26      162.13     88.64 o 
  -9  14   2      593.88      758.75     95.19 o 
  -8  14   2      181.99      217.91     86.43 o 
  -7  14   2     2710.75     2795.86    115.32 o 
  -6  14   2     2152.67     2019.65     80.05 o 
  -5  14   2     3231.33     3058.05     92.17 o 
  -4  14   2     5802.22     5665.87    133.25 o 
  -3  14   2      234.44      270.72     72.83 o 
  -2  14   2      300.63      272.17     79.99 o 
  -1  14   2      606.40      663.32     74.06 o 
   0  14   2     5773.16     5941.15    116.49 o 
   1  14   2     8600.05     8654.08    221.96 o 
   2  14   2      813.36      683.36     74.90 o 
   3  14   2     3314.75     3252.33    103.94 o 
   4  14   2       15.38      -30.72     70.81 o 
   5  14   2      607.17      598.27     63.43 o 
   6  14   2      426.46      362.65     71.37 o 
   7  14   2      144.18      229.61     83.15 o 
   8  14   2      284.26      273.44     80.04 o 
   9  14   2        5.81       67.73     73.34 o 
  10  14   2     2496.80     2723.76    167.45 o 
 -10  15   2      523.69      527.59    104.45 o 
  -9  15   2      388.31      402.25     89.18 o 
  -8  15   2        3.80       -7.58     83.30 o 
  -7  15   2       39.08       26.83     76.31 o 
  -6  15   2       44.63      111.11     89.52 o 
  -5  15   2     5930.18     5745.38    312.58 o 
  -4  15   2      807.12      770.06     72.81 o 
  -3  15   2     5461.46     5376.14    117.73 o 
  -2  15   2      789.64      732.92     67.72 o 
  -1  15   2    15912.09    15147.34    297.70 o 
   0  15   2        0.09      423.21     87.64 o 
   1  15   2     1208.22     1272.30     81.52 o 
   2  15   2       72.39      194.99     74.66 o 
   3  15   2     8494.13     7853.48    358.19 o 
   4  15   2      375.32      483.41     63.88 o 
   5  15   2     2588.76     2453.64     85.85 o 
   6  15   2     1714.09     1568.95     76.53 o 
   7  15   2     1627.17     1576.46     84.03 o 
   8  15   2        7.91       70.02     92.98 o 
   9  15   2     4262.02     4365.21    110.06 o 
  -9  16   2     2057.24     2163.35    113.47 o 
  -8  16   2      239.00      329.65     85.99 o 
  -7  16   2     2605.99     2694.94    115.74 o 
  -6  16   2      378.25      407.63     86.97 o 
  -5  16   2     3733.99     3678.85    151.73 o 
  -4  16   2     4131.91     3936.96    181.67 o 
  -3  16   2      814.61      909.49     85.44 o 
  -2  16   2     1803.34     1714.81     85.85 o 
  -1  16   2     1758.05     2786.53    142.96 o 
   0  16   2     2673.14     2637.32     96.51 o 
   1  16   2     6681.74     6640.85    152.23 o 
   2  16   2      211.96      288.85     76.51 o 
   3  16   2     5999.16     5681.42    168.73 o 
   4  16   2       54.47       78.31     64.72 o 
   5  16   2     5678.62     5286.32    123.54 o 
   6  16   2     1353.94     1438.73     75.63 o 
   7  16   2      893.37      812.72     75.50 o 
   8  16   2      204.01      315.20     84.26 o 
  -9  17   2      887.06      811.85    146.43 o 
  -8  17   2     1887.96     1684.63    104.95 o 
  -7  17   2        6.97       40.34     88.74 o 
  -6  17   2     3846.84     3769.94    107.48 o 
  -5  17   2     1744.59     1763.12     97.00 o 
  -4  17   2      159.72      180.48     75.88 o 
  -3  17   2      837.58      923.66     97.29 o 
  -2  17   2      926.41      930.37     89.14 o 
  -1  17   2     7230.86     7669.44    126.50 o 
   0  17   2     3328.89     3181.87    111.11 o 
   1  17   2     1493.08     2006.61    103.23 o 
   2  17   2     1904.99     1849.66     89.78 o 
   3  17   2        1.95      211.66     93.85 o 
   4  17   2     5075.92     5026.69    155.91 o 
   5  17   2     1975.87     2102.90     82.94 o 
   6  17   2      458.25      502.23     83.59 o 
   7  17   2        2.64       13.20     71.55 o 
   8  17   2     2628.59     2530.93     92.99 o 
  -8  18   2      299.49      371.54     94.83 o 
  -7  18   2      183.57      271.74     88.72 o 
  -6  18   2      439.78      439.67     93.02 o 
  -5  18   2      438.33      453.94     85.80 o 
  -4  18   2     4361.72     4430.55    114.99 o 
  -3  18   2      299.77      332.61     78.93 o 
  -2  18   2     1793.42     1627.88     94.87 o 
  -1  18   2      137.02      846.76    122.79 o 
   0  18   2     4764.82     4804.98    115.46 o 
   1  18   2      180.66      312.15     88.06 o 
   2  18   2     1240.51     1179.02     88.87 o 
   3  18   2      501.26      514.32     80.75 o 
   4  18   2        7.86       42.45     74.60 o 
   5  18   2       48.09      128.46     72.13 o 
   6  18   2     1240.06     1395.88     75.12 o 
   7  18   2      172.40       92.95     81.78 o 
  -7  19   2        0.18       72.95     91.78 o 
  -6  19   2     1616.44     1346.89     90.16 o 
  -5  19   2      248.72      266.38     86.00 o 
  -4  19   2     2060.13     1746.82    111.35 o 
  -3  19   2      710.23      586.16     91.91 o 
  -2  19   2       66.16      193.24    110.42 o 
  -1  19   2      658.74      653.90     88.80 o 
   0  19   2     1685.35     1936.27    106.85 o 
   1  19   2      146.62      210.93     92.48 o 
   2  19   2      431.72      362.58     90.78 o 
   3  19   2      420.50      478.53     84.97 o 
   4  19   2     2180.35     2202.03     89.58 o 
   5  19   2      447.78      545.30     78.99 o 
   6  19   2      996.27      913.72     79.69 o 
  -6  20   2      300.03      341.85     87.78 o 
  -5  20   2      396.50      329.94     93.27 o 
  -4  20   2       96.29      117.01     82.51 o 
  -3  20   2      256.21      333.31     94.08 o 
  -2  20   2        5.92       75.14    102.70 o 
  -1  20   2       58.11      163.41    111.65 o 
   0  20   2      929.71     1151.61     98.19 o 
   1  20   2      601.67      592.86     98.25 o 
   2  20   2       30.73       99.07     89.63 o 
   3  20   2      249.60      313.46     91.81 o 
   4  20   2      142.15      152.87     79.41 o 
   5  20   2     1083.44      980.14     85.05 o 
  -4  21   2      602.30      668.98    102.07 o 
  -3  21   2      657.37      550.49    118.37 o 
  -2  21   2      856.82      766.44    101.18 o 
  -1  21   2     1846.22     1689.60    125.72 o 
   0  21   2       33.46       76.78    112.18 o 
   1  21   2      306.13      404.16     91.74 o 
   2  21   2      205.87      276.79     90.23 o 
   3  21   2       61.33       84.39     86.79 o 
   4  21   2        5.02       94.62     89.69 o 
  -2  22   2       20.61      194.91    120.17 o 
  -1  22   2      299.77      326.68    105.50 o 
   0  22   2       19.30       48.18     91.09 o 
   1  22   2     1076.16     1001.38    123.89 o 
 -13   0   3      397.52      230.27    122.03 o 
 -11   0   3     5037.43     5345.01    139.67 o 
  -9   0   3     8961.76     8544.81    393.95 o 
  -7   0   3     6269.49     5867.54    159.61 o 
  -5   0   3    13642.63    12726.27    227.73 o 
  -3   0   3     1198.13     1141.76    186.58 o 
  -1   0   3     6622.72     5981.30    332.27 o 
   1   0   3   259571.38   269476.81  15375.87 o 
   3   0   3     8123.85     6786.72    187.08 o 
   5   0   3    33555.23    31694.12   1378.53 o 
   7   0   3      157.32      208.97     95.87 o 
   9   0   3      496.30      551.99    106.41 o 
  11   0   3     1077.46     1040.94    103.59 o 
 -13   1   3       84.87      233.21     73.36 o 
 -12   1   3      425.36      381.85     81.95 o 
 -11   1   3     2570.92     2606.46     96.34 o 
 -10   1   3     3632.54     3519.46     90.52 o 
  -9   1   3      125.54       80.35     60.20 o 
  -8   1   3     2827.37     3210.10    101.70 o 
  -7   1   3      241.25      333.80     79.85 o 
  -6   1   3       70.46      109.71     81.96 o 
  -5   1   3    31072.87    30212.95    913.67 o 
  -4   1   3       16.21       46.70    117.07 o 
  -3   1   3    27409.96    27698.35    313.70 o 
  -2   1   3     4707.89     5541.13    183.22 o 
  -1   1   3     8575.13     7543.08    196.34 o 
   0   1   3     3496.20     3629.16    219.92 o 
   1   1   3    20857.32    22769.43    772.67 o 
   2   1   3      851.90      769.70    116.46 o 
   3   1   3     3199.20     2974.56    112.22 o 
   4   1   3    18007.95    19192.39    728.50 o 
   5   1   3    14535.26    14503.25    299.21 o 
   6   1   3     4882.76     4655.40     99.69 o 
   7   1   3     1293.13     1107.56     72.03 o 
   8   1   3       45.01       91.05     72.56 o 
   9   1   3    12524.46    12634.50    317.78 o 
  10   1   3      396.49      391.53     66.51 o 
  11   1   3      279.62      325.66     71.81 o 
  12   1   3      101.31      141.25     68.70 o 
 -13   2   3       81.38      118.51     75.95 o 
 -12   2   3      164.44      263.30     74.14 o 
 -11   2   3      486.93      632.25     82.32 o 
 -10   2   3      177.36      247.98     70.04 o 
  -9   2   3     2923.33     2898.77     84.41 o 
  -8   2   3     3555.33     3458.24    171.95 o 
  -7   2   3     1222.77      993.05     78.88 o 
  -6   2   3     8830.17     8335.70    338.60 o 
  -5   2   3     8037.81     7553.06    137.04 o 
  -4   2   3    27607.95    29558.10   1468.49 o 
  -3   2   3    40201.46    47386.29   1131.00 o 
  -2   2   3     7196.23     7188.55    247.22 o 
  -1   2   3     6820.08     6621.71    227.82 o 
   0   2   3    10047.50    11414.95    266.56 o 
   1   2   3     3495.56     2722.52    144.41 o 
   2   2   3     1302.65     1808.38    117.57 o 
   3   2   3      240.69       99.33     78.21 o 
   4   2   3     1914.63     2167.38     98.47 o 
   5   2   3    18874.76    20570.42    685.05 o 
   6   2   3     5810.34     6119.13    155.00 o 
   7   2   3      624.18      601.94     74.61 o 
   8   2   3      256.84      270.14     70.41 o 
   9   2   3     1564.71     1653.46     75.06 o 
  10   2   3     6825.03     6655.23    106.56 o 
  11   2   3     2170.50     2049.65     79.10 o 
  12   2   3      336.73      347.69     73.63 o 
 -13   3   3      520.92      431.23     78.36 o 
 -12   3   3       50.88       70.53     80.34 o 
 -11   3   3      187.41      266.43     70.12 o 
 -10   3   3     9449.14     9055.28    325.85 o 
  -9   3   3     1559.49     1545.37     82.18 o 
  -8   3   3     1204.75     1355.76     80.05 o 
  -7   3   3      140.18      126.00     70.22 o 
  -6   3   3    13997.28    13659.40    203.84 o 
  -5   3   3        2.76       62.12     88.03 o 
  -4   3   3     1752.76     1902.64    104.46 o 
  -3   3   3     5216.46     5713.08    176.28 o 
  -2   3   3     1565.96     1716.67    144.11 o 
  -1   3   3      510.83      379.25    150.42 o 
   0   3   3    12680.87    13809.34    418.17 o 
   1   3   3     1107.15      992.69    123.02 o 
   2   3   3     6832.70     7424.22    145.57 o 
   3   3   3     3602.97     3476.45    105.43 o 
   4   3   3     4427.67     4160.31    133.49 o 
   5   3   3      919.90      890.20     64.23 o 
   6   3   3     3595.47     3306.42     90.54 o 
   7   3   3       12.84       26.49     63.13 o 
   8   3   3       73.46      130.74     60.46 o 
   9   3   3      511.05      558.46     73.19 o 
  10   3   3     2204.20     2286.98     76.32 o 
  11   3   3        1.21        1.82     67.91 o 
  12   3   3      482.22      454.07     72.27 o 
 -13   4   3       96.68      227.75     82.69 o 
 -12   4   3      166.21      137.34     84.54 o 
 -11   4   3      969.25      963.57     79.89 o 
 -10   4   3     2332.20     2445.61     78.89 o 
  -9   4   3     1894.75     1855.98     97.37 o 
  -8   4   3      622.92      606.43     75.85 o 
  -7   4   3        1.57      -16.29     76.91 o 
  -6   4   3     7173.62     7481.75    215.23 o 
  -5   4   3      597.70      694.51     87.48 o 
  -4   4   3    11123.05    13135.02    377.61 o 
  -3   4   3      592.58      663.22     98.90 o 
  -2   4   3     1706.99     1551.52    143.15 o 
  -1   4   3     2604.89     2779.13    145.62 o 
   0   4   3     8382.15     8843.67    306.31 o 
   1   4   3     1257.95     1416.29    127.68 o 
   2   4   3      370.54      262.18     91.29 o 
   3   4   3      766.13      930.02     86.89 o 
   4   4   3     3997.12     4459.76    112.90 o 
   5   4   3     5819.90     5767.70    103.19 o 
   6   4   3     4039.93     4330.56     89.17 o 
   7   4   3       13.84       68.95     66.38 o 
   8   4   3      154.89      131.75     72.64 o 
   9   4   3       50.87       62.72     76.82 o 
  10   4   3     7233.55     7349.04    137.98 o 
  11   4   3      237.92      196.78     71.80 o 
  12   4   3      737.40      771.69     82.68 o 
 -13   5   3     1318.15     1391.93    127.22 o 
 -12   5   3      919.26     1052.02     95.48 o 
 -11   5   3     2181.84     2253.00     87.91 o 
 -10   5   3     5426.73     5268.67     95.50 o 
  -9   5   3       97.03      163.64     54.28 o 
  -8   5   3        7.38       33.50     63.58 o 
  -7   5   3      363.46      457.98     81.75 o 
  -6   5   3       25.79       46.36     78.42 o 
  -5   5   3    25003.41    27308.29   1318.08 o 
  -4   5   3     1484.34     1595.43    112.40 o 
  -3   5   3    15000.42    18883.70    549.06 o 
  -2   5   3     4531.79     4896.99    133.12 o 
  -1   5   3     6074.45     6340.08    176.36 o 
   0   5   3      776.88      977.38    121.53 o 
   1   5   3        1.74       13.42     90.00 o 
   2   5   3     1081.56     1125.84    118.86 o 
   3   5   3       57.58      138.72     80.18 o 
   4   5   3     4528.79     4353.95    148.13 o 
   5   5   3     8775.35     9131.29    197.78 o 
   6   5   3     3520.19     3134.70     89.72 o 
   7   5   3     2148.93     2003.65     82.28 o 
   8   5   3     1096.61     1150.76     76.81 o 
   9   5   3     6407.65     6535.94    138.80 o 
  10   5   3      524.80      436.83     71.13 o 
  11   5   3      210.56      277.81     74.28 o 
  12   5   3      187.60      257.44     74.76 o 
 -13   6   3      352.34      287.17     93.14 o 
 -12   6   3      656.24      762.62     92.33 o 
 -11   6   3     1897.12     1829.86     85.41 o 
 -10   6   3      833.32      871.32     90.38 o 
  -9   6   3     9946.89    10128.01    253.42 o 
  -8   6   3      260.25      257.92     74.33 o 
  -7   6   3     3086.22     3007.45    116.23 o 
  -6   6   3     2255.56     2332.81    102.17 o 
  -5   6   3    12805.42    12727.69    283.96 o 
  -4   6   3       51.53      139.03     96.32 o 
  -3   6   3     3551.91     3852.47    114.78 o 
  -2   6   3      741.37      614.77    101.45 o 
  -1   6   3    12515.44    13092.32    531.45 o 
   0   6   3     2018.24     2496.22    129.28 o 
   1   6   3     4306.96     3235.96    152.23 o 
   2   6   3      224.18      121.82     82.54 o 
   3   6   3     8842.38     9224.05    245.50 o 
   4   6   3     1112.56     1136.61     74.14 o 
   5   6   3    20987.65    20957.43    472.00 o 
   6   6   3      453.34      428.32     76.70 o 
   7   6   3      283.92      280.82     67.51 o 
   8   6   3        3.84      107.30     73.18 o 
   9   6   3       41.36       93.55     69.48 o 
  10   6   3       94.77       13.82     74.68 o 
  11   6   3     1363.73     1309.66     79.49 o 
  12   6   3     1008.33     1010.96     93.22 o 
 -13   7   3      438.07      514.88     83.92 o 
 -12   7   3      109.30      134.01     93.61 o 
 -11   7   3       38.55      124.14     73.74 o 
 -10   7   3      380.33      344.79     88.62 o 
  -9   7   3      960.08     1048.65     73.67 o 
  -8   7   3     2267.28     2235.03     90.08 o 
  -7   7   3     1176.91     1104.00     91.41 o 
  -6   7   3     8178.16     7805.93    413.28 o 
  -5   7   3    33695.54    35598.52    617.51 o 
  -4   7   3     3969.68     3852.39    159.48 o 
  -3   7   3      376.20      120.52     90.20 o 
  -2   7   3      547.36      884.80     94.74 o 
  -1   7   3    47487.22    53233.17   1825.92 o 
   0   7   3    15457.83    16664.10    553.32 o 
   1   7   3     5470.56     4868.93    183.74 o 
   2   7   3     4238.88     3926.12    153.65 o 
   3   7   3      430.17      505.97     74.70 o 
   4   7   3       26.36       63.51     74.33 o 
   5   7   3     5108.95     5067.83    100.86 o 
   6   7   3       11.37       60.24     74.49 o 
   7   7   3      684.15      721.04     73.69 o 
   8   7   3        0.01       18.68     66.91 o 
   9   7   3     6151.33     6220.92    177.16 o 
  10   7   3      678.37      737.89     75.50 o 
  11   7   3      885.97      917.51     90.82 o 
  12   7   3      646.16      647.48     86.43 o 
 -12   8   3      868.00      896.46     91.60 o 
 -11   8   3     1176.95     1360.57     93.90 o 
 -10   8   3      904.16      945.20     98.20 o 
  -9   8   3     4673.83     4958.68    176.40 o 
  -8   8   3     2056.29     2151.40     88.94 o 
  -7   8   3     1626.15     1470.33     94.79 o 
  -6   8   3     2595.18     2667.64    100.45 o 
  -5   8   3     1331.12     1264.36     89.82 o 
  -4   8   3    37818.29    38219.45    489.69 o 
  -3   8   3     7775.05     8858.31    135.30 o 
  -2   8   3    20058.11    19185.07    827.42 o 
  -1   8   3    22909.70    24561.26    850.94 o 
   0   8   3    14400.24    13343.83    514.13 o 
   1   8   3     2332.57     1694.36    110.01 o 
   2   8   3     1527.92     1858.78     80.87 o 
   3   8   3    10280.35    11024.46    150.09 o 
   4   8   3      697.61      618.85     81.64 o 
   5   8   3     7423.99     6960.30    225.10 o 
   6   8   3     9933.85     9758.44    167.38 o 
   7   8   3      440.76      491.64     72.52 o 
   8   8   3     2506.35     2682.02     91.96 o 
   9   8   3       77.66      132.76     67.46 o 
  10   8   3     1886.86     2063.01     86.22 o 
  11   8   3      491.86      509.16     84.04 o 
 -12   9   3      324.07      356.77    100.81 o 
 -11   9   3      278.51      332.64     90.98 o 
 -10   9   3     6634.96     6661.06    198.23 o 
  -9   9   3     1105.88     1135.92     79.02 o 
  -8   9   3     2550.81     2640.76     97.67 o 
  -7   9   3     2265.95     2133.07     94.92 o 
  -6   9   3    13888.65    14233.55    572.29 o 
  -5   9   3     1632.62     1733.58    118.82 o 
  -4   9   3        8.36       65.36     80.84 o 
  -3   9   3      990.78     1017.65     89.50 o 
  -2   9   3      491.87      335.75    100.70 o 
  -1   9   3     1170.10     1408.95    113.96 o 
   0   9   3    48896.58    50674.04   1038.15 o 
   1   9   3      815.13      854.39     81.66 o 
   2   9   3    17678.93    16190.66    710.98 o 
   3   9   3     1474.03     1429.11     85.06 o 
   4   9   3    12734.54    12649.64    174.44 o 
   5   9   3      420.62      335.52     78.36 o 
   6   9   3     4300.24     4426.69     89.81 o 
   7   9   3      149.36      169.70     72.73 o 
   8   9   3      867.20      908.08     74.20 o 
   9   9   3       36.06       98.29     71.17 o 
  10   9   3     1009.65     1038.61     77.28 o 
  11   9   3       46.22       81.09     82.54 o 
 -12  10   3      164.24      101.62     76.97 o 
 -11  10   3       94.31      264.91     77.01 o 
 -10  10   3     1796.12     1885.15     96.14 o 
  -9  10   3     1116.93     1205.45     75.75 o 
  -8  10   3      265.99      248.07     75.51 o 
  -7  10   3      272.98      324.01     85.48 o 
  -6  10   3     1754.03     1843.69     87.75 o 
  -5  10   3     1011.37     1013.72     96.75 o 
  -4  10   3    10499.32     9449.97    315.79 o 
  -3  10   3     1589.49     1518.37     94.76 o 
  -2  10   3     3844.44     3869.73    113.98 o 
  -1  10   3      290.28      496.42     88.84 o 
   0  10   3    14210.82    14852.78    596.00 o 
   1  10   3      477.05      490.06     72.58 o 
   2  10   3        2.60       38.43     65.53 o 
   3  10   3     3657.65     4010.81    106.66 o 
   4  10   3     3749.94     3545.24     99.13 o 
   5  10   3     3719.18     3534.80    108.77 o 
   6  10   3     4609.67     4376.53    104.02 o 
   7  10   3     1130.74     1124.42     80.78 o 
   8  10   3     2102.20     2014.03     83.89 o 
   9  10   3     1111.96     1225.30     78.46 o 
  10  10   3     4543.95     4478.55    136.50 o 
  11  10   3        0.22       48.80     78.64 o 
 -12  11   3        0.40       86.12     83.51 o 
 -11  11   3      724.32      643.72     82.98 o 
 -10  11   3     1734.01     1825.68    116.04 o 
  -9  11   3     1775.70     1927.92    108.69 o 
  -8  11   3     1941.83     2009.36    124.92 o 
  -7  11   3     1539.39     1664.23     92.22 o 
  -6  11   3      660.21      779.67     85.53 o 
  -5  11   3     5168.94     5605.63    110.17 o 
  -4  11   3     2736.58     2890.67     87.62 o 
  -3  11   3       37.51      107.49     77.14 o 
  -2  11   3      235.19      236.78     85.94 o 
  -1  11   3     1773.37     1702.88     96.39 o 
   0  11   3     6241.53     5838.46    124.21 o 
   1  11   3        7.91        5.61     69.01 o 
   2  11   3      396.92      368.37     76.85 o 
   3  11   3     1041.43      973.96     71.19 o 
   4  11   3      191.94      217.97     64.84 o 
   5  11   3     1777.48     1960.65     86.04 o 
   6  11   3      911.82      854.58     71.26 o 
   7  11   3      346.26      342.57     65.13 o 
   8  11   3     1486.61     1490.18     87.92 o 
   9  11   3     3255.37     3521.70     99.26 o 
  10  11   3      230.47      265.50     84.87 o 
 -11  12   3     3329.16     3399.98    135.84 o 
 -10  12   3        0.02       65.62     74.14 o 
  -9  12   3     4023.10     3889.93    195.54 o 
  -8  12   3        0.32      104.13     65.50 o 
  -7  12   3      745.57      904.34     96.72 o 
  -6  12   3       21.98       14.77     87.77 o 
  -5  12   3     2534.42     2646.56     97.04 o 
  -4  12   3      111.52       65.24     79.24 o 
  -3  12   3        4.84       78.50     69.73 o 
  -2  12   3        8.70       20.68     81.61 o 
  -1  12   3       82.24       83.15     90.18 o 
   0  12   3      331.95      343.15     98.39 o 
   1  12   3     1275.70     1221.30     84.66 o 
   2  12   3       75.17      112.01     71.64 o 
   3  12   3      486.25      527.59     70.83 o 
   4  12   3     1371.57     1298.42     73.96 o 
   5  12   3     9814.90    10339.50    154.97 o 
   6  12   3      191.22      268.47     66.49 o 
   7  12   3      107.54      113.37     74.37 o 
   8  12   3       69.50       88.53     80.67 o 
   9  12   3       84.51       82.86     80.98 o 
  10  12   3      288.36      454.79     82.40 o 
 -11  13   3      143.37       95.05     99.76 o 
 -10  13   3      297.74      313.72     83.66 o 
  -9  13   3        5.13       93.27     78.47 o 
  -8  13   3      351.55      406.18     62.32 o 
  -7  13   3      773.79      783.62     80.03 o 
  -6  13   3     1115.97     1062.94     94.39 o 
  -5  13   3     4685.39     4366.56    115.64 o 
  -4  13   3       78.81      119.41     84.45 o 
  -3  13   3      826.07      802.29     77.38 o 
  -2  13   3      405.27      448.56     77.35 o 
  -1  13   3      673.62      724.34     78.05 o 
   0  13   3     2923.81     3104.75    108.26 o 
   1  13   3     1441.79     1473.62     83.71 o 
   2  13   3      489.61      557.02     75.73 o 
   3  13   3        5.71      -33.59     67.87 o 
   4  13   3      798.53      752.35     69.35 o 
   5  13   3     2413.28     2391.66     80.90 o 
   6  13   3     2451.20     2412.90     84.83 o 
   7  13   3      322.83      397.30     69.08 o 
   8  13   3      862.09      845.39     79.36 o 
   9  13   3     2945.51     3039.41    105.53 o 
  10  13   3      981.17     1143.22     97.89 o 
 -10  14   3     1167.13     1167.81     95.20 o 
  -9  14   3     1231.66     1386.75     93.95 o 
  -8  14   3       13.45      -49.55     85.96 o 
  -7  14   3      885.89      941.60     70.49 o 
  -6  14   3        8.99       14.92     64.59 o 
  -5  14   3      242.06      225.60     80.70 o 
  -4  14   3     8900.72     8877.55    249.61 o 
  -3  14   3       62.68       31.92     78.15 o 
  -2  14   3     1226.10     1131.98     89.39 o 
  -1  14   3     2507.58     2322.52    108.92 o 
   0  14   3     5191.30     4996.86    172.73 o 
   1  14   3     2220.28     2330.00    102.41 o 
   2  14   3     1977.86     2049.36     92.71 o 
   3  14   3       99.90       96.73     64.18 o 
   4  14   3       46.03       51.79     62.32 o 
   5  14   3     5796.92     5769.36    124.88 o 
   6  14   3     4175.55     4105.99    168.11 o 
   7  14   3      528.70      565.36     78.26 o 
   8  14   3     2124.00     1942.66     83.59 o 
   9  14   3      319.75      445.78     77.98 o 
 -10  15   3     4716.47     4482.21    230.29 o 
  -9  15   3      290.41      435.32     84.61 o 
  -8  15   3     2372.53     2377.70     98.55 o 
  -7  15   3      492.53      565.71     91.64 o 
  -6  15   3     5061.56     4813.22    200.83 o 
  -5  15   3      943.67      931.66     90.33 o 
  -4  15   3        0.63      127.30    104.53 o 
  -3  15   3        8.88      105.45     75.27 o 
  -2  15   3       76.16      154.01     83.02 o 
  -1  15   3       14.64       99.35     81.84 o 
   0  15   3     5282.19     5717.81    171.51 o 
   1  15   3     4893.90     5038.79    118.08 o 
   2  15   3     6460.31     6432.15    118.88 o 
   3  15   3       40.41       92.82     72.87 o 
   4  15   3    11954.35    11759.18    396.95 o 
   5  15   3      165.72      174.16     72.90 o 
   6  15   3      831.74      929.00     79.32 o 
   7  15   3       22.61       89.90     74.28 o 
   8  15   3      508.85      404.16     81.51 o 
   9  15   3      231.35      171.48     85.39 o 
  -9  16   3      438.92      533.39    101.20 o 
  -8  16   3      342.21      284.83     91.78 o 
  -7  16   3      857.27      942.18     93.75 o 
  -6  16   3     2623.58     2714.05     95.73 o 
  -5  16   3     1135.51     1100.52     75.33 o 
  -4  16   3    15693.09    15609.85    310.14 o 
  -3  16   3      119.42      171.66     75.86 o 
  -2  16   3     7616.76     7584.68    152.67 o 
  -1  16   3       93.41       60.59     92.25 o 
   0  16   3     6866.96     7030.38    204.12 o 
   1  16   3     3165.67     3319.15    166.47 o 
   2  16   3       36.20      205.87     76.77 o 
   3  16   3     2038.74     2061.85     86.56 o 
   4  16   3      979.91     1027.18     81.61 o 
   5  16   3      783.91      718.69     68.81 o 
   6  16   3     3084.89     3145.99    154.42 o 
   7  16   3       75.88      132.37     73.33 o 
   8  16   3      473.10      384.24     74.04 o 
  -9  17   3      973.37      981.66    125.58 o 
  -8  17   3     1356.79     1442.19    115.10 o 
  -7  17   3      462.95      442.68     92.24 o 
  -6  17   3      894.62     1052.37     90.28 o 
  -5  17   3     5056.77     5034.11    211.74 o 
  -4  17   3     3619.14     3513.70    176.14 o 
  -3  17   3     3243.07     3055.26     84.57 o 
  -2  17   3      280.70      729.06     81.90 o 
  -1  17   3     7809.11     7456.55    341.64 o 
   0  17   3     5372.86     5637.49    112.31 o 
   1  17   3       94.86      300.31     81.14 o 
   2  17   3     1238.78     1252.75     79.44 o 
   3  17   3        8.62       95.00     69.84 o 
   4  17   3     1109.69     1184.62     75.44 o 
   5  17   3      412.18      504.07     69.82 o 
   6  17   3     1453.93     1172.52     76.64 o 
   7  17   3      827.81      910.79     83.92 o 
   8  17   3      232.00      348.91    243.86 o 
  -8  18   3     1676.54     1692.25    114.12 o 
  -7  18   3     1154.18     1320.02    100.41 o 
  -6  18   3      166.34      216.37     96.18 o 
  -5  18   3     1294.87     1162.38    102.49 o 
  -4  18   3       18.72       37.12     85.53 o 
  -3  18   3      106.06      272.56     93.49 o 
  -2  18   3      158.85      309.01     90.64 o 
  -1  18   3      617.44     1071.87     98.80 o 
   0  18   3      731.60     1067.07     89.86 o 
   1  18   3     4418.65     4563.30    108.13 o 
   2  18   3       38.47       35.23     79.40 o 
   3  18   3     2416.88     2150.77    180.29 o 
   4  18   3     2046.45     1995.93     87.80 o 
   5  18   3     7330.36     7141.94    171.32 o 
   6  18   3      224.16      332.57     75.97 o 
   7  18   3      114.50      144.91     69.44 o 
  -7  19   3       66.28       39.91     92.64 o 
  -6  19   3      612.17      563.29     92.74 o 
  -5  19   3     2274.08     2278.28     98.49 o 
  -4  19   3     1959.81     1806.94    105.25 o 
  -3  19   3      467.90      460.61    102.29 o 
  -2  19   3      134.30      200.53     90.70 o 
  -1  19   3     1845.97     1947.15    105.74 o 
   0  19   3        0.87       65.28     95.81 o 
   1  19   3      242.29      405.52     86.84 o 
   2  19   3      607.85      521.66     77.00 o 
   3  19   3      404.07      409.19     82.33 o 
   4  19   3      261.80      282.41     77.92 o 
   5  19   3     2272.53     2011.90     87.23 o 
   6  19   3      214.07      304.17     72.83 o 
  -6  20   3        2.94      115.00     89.74 o 
  -5  20   3      228.62      148.51     96.41 o 
  -4  20   3      779.60      698.48     95.31 o 
  -3  20   3        4.06       72.26     94.65 o 
  -2  20   3      481.61      501.28     90.33 o 
  -1  20   3      631.75      721.30    101.01 o 
   0  20   3       45.50      110.90     94.55 o 
   1  20   3       47.70      127.79     73.49 o 
   2  20   3        1.53       48.67     83.68 o 
   3  20   3      291.69      199.45     91.27 o 
   4  20   3       58.63       65.40     80.16 o 
   5  20   3      628.08      603.47     83.12 o 
  -4  21   3      143.57      113.28    103.22 o 
  -3  21   3       42.32       69.65    128.06 o 
  -2  21   3      215.46      301.39    106.79 o 
  -1  21   3       91.61      195.39     88.86 o 
   0  21   3      473.96      362.03     87.27 o 
   1  21   3      212.47      313.89     77.00 o 
   2  21   3      605.49      508.99    101.59 o 
   3  21   3        0.09       50.41     76.19 o 
  -2  22   3     1553.31     1382.38    174.90 o 
  -1  22   3       88.70      145.94    103.88 o 
   0  22   3      411.19      434.72    106.37 o 
   1  22   3      296.51      320.99    174.40 o 
 -12   0   4       63.08      198.44     92.83 o 
 -10   0   4      238.91      259.74    104.66 o 
  -8   0   4     1879.15     1847.98    120.42 o 
  -6   0   4    32084.85    29193.43    793.37 o 
  -4   0   4    96825.18    88793.95   3313.92 o 
  -2   0   4    80825.48    95636.96   1957.81 o 
   0   0   4    20714.77    22228.80    969.99 o 
   2   0   4     2203.66     1843.48    148.58 o 
   4   0   4    31509.95    33019.08   1344.65 o 
   6   0   4     4535.61     4244.43    137.69 o 
   8   0   4     3531.52     3400.25    123.52 o 
  10   0   4     1424.71     1400.28    132.57 o 
  12   0   4      206.39      286.00     94.29 o 
 -13   1   4        0.46       27.29     78.90 o 
 -12   1   4      311.25      325.47     74.52 o 
 -11   1   4       63.85       84.41     66.53 o 
 -10   1   4     7193.14     7125.04    237.12 o 
  -9   1   4     2401.08     2432.88     90.78 o 
  -8   1   4     9382.61     9820.58    123.35 o 
  -7   1   4     3936.18     3580.84    113.77 o 
  -6   1   4     2212.30     1845.63     87.47 o 
  -5   1   4    11512.04    10758.80    362.46 o 
  -4   1   4        0.15       -3.37    102.80 o 
  -3   1   4     6012.97     6719.29    148.89 o 
  -2   1   4    22796.17    24163.47    534.79 o 
  -1   1   4    14018.49    15728.31    573.36 o 
   0   1   4    61270.00    63070.33   1474.45 o 
   1   1   4     3044.92     3110.56    150.19 o 
   2   1   4    28903.40    28610.54    966.05 o 
   3   1   4     3385.38     3564.58    143.06 o 
   4   1   4     8480.33     8209.50    194.95 o 
   5   1   4    10692.34    11232.46    373.58 o 
   6   1   4     2972.07     3092.36     86.52 o 
   7   1   4       56.86       59.37     53.91 o 
   8   1   4     3242.01     3063.30     98.38 o 
   9   1   4     5825.99     5969.70     93.02 o 
  10   1   4      937.35     1021.81     73.24 o 
  11   1   4      928.85      816.00     77.87 o 
  12   1   4      312.86      295.02     75.75 o 
 -13   2   4      223.63      234.63     76.47 o 
 -12   2   4      764.56      788.15     72.95 o 
 -11   2   4     7346.72     7324.35     98.31 o 
 -10   2   4      642.11      704.09     70.09 o 
  -9   2   4     6032.11     6104.87    143.98 o 
  -8   2   4     1590.33     1597.58     85.73 o 
  -7   2   4        9.19       68.23     82.19 o 
  -6   2   4     1719.26     1631.74     89.78 o 
  -5   2   4      655.37      725.37     93.14 o 
  -4   2   4     2517.83     2253.81    128.34 o 
  -3   2   4    18391.37    21688.90    919.61 o 
  -2   2   4     1374.15     2068.54    135.35 o 
  -1   2   4     1950.94     1825.35    119.56 o 
   0   2   4       96.27      125.74    126.06 o 
   1   2   4    16828.26    17266.86    521.83 o 
   2   2   4     4391.06     5831.20    203.32 o 
   3   2   4     3030.08     2833.21    100.48 o 
   4   2   4     7327.10     7162.94    126.00 o 
   5   2   4     7810.10     7750.46    177.97 o 
   6   2   4     7580.00     7185.52    193.81 o 
   7   2   4     2696.07     2712.52     64.61 o 
   8   2   4      482.52      507.36     68.01 o 
   9   2   4     1776.26     1737.61     93.63 o 
  10   2   4       80.43      119.04     59.71 o 
  11   2   4      588.55      661.10     79.11 o 
  12   2   4      123.09      185.96     76.58 o 
 -13   3   4      777.91      790.44     87.62 o 
 -12   3   4       22.27      112.51     75.54 o 
 -11   3   4      361.60      311.19     75.30 o 
 -10   3   4      291.06      301.57     65.84 o 
  -9   3   4      133.33      178.40     70.11 o 
  -8   3   4      907.14      803.66     84.55 o 
  -7   3   4       44.19       63.42     75.80 o 
  -6   3   4     1528.19     1437.60     93.68 o 
  -5   3   4     9702.60     8707.62    229.44 o 
  -4   3   4    12152.75    12113.83    513.57 o 
  -3   3   4     4758.32     4795.52    147.53 o 
  -2   3   4     9008.29     9259.30    311.31 o 
  -1   3   4     2175.61     2015.84    140.35 o 
   0   3   4      256.08       73.99    108.33 o 
   1   3   4      850.32      704.47     97.32 o 
   2   3   4      676.57      505.81     99.61 o 
   3   3   4      229.54      259.27     84.71 o 
   4   3   4     7250.44     7645.76    226.33 o 
   5   3   4    11146.06    11690.15    383.38 o 
   6   3   4      912.31      759.05     54.02 o 
   7   3   4      508.49      476.78     71.71 o 
   8   3   4     1455.13     1403.96     73.31 o 
   9   3   4    11499.21    11786.70    174.20 o 
  10   3   4      594.96      498.80     68.86 o 
  11   3   4     3628.68     3255.61     93.45 o 
  12   3   4       16.91      -15.06     70.89 o 
 -13   4   4      264.06      307.22     76.21 o 
 -12   4   4       25.73       61.93     77.73 o 
 -11   4   4     3256.91     3198.97    107.51 o 
 -10   4   4       76.53      181.66     75.84 o 
  -9   4   4     6828.52     6074.62    158.05 o 
  -8   4   4      175.03      193.82     72.72 o 
  -7   4   4       99.97       87.52     68.86 o 
  -6   4   4        9.04       64.47     82.45 o 
  -5   4   4      404.18      464.97     90.81 o 
  -4   4   4       74.88      143.44     82.08 o 
  -3   4   4     2875.63     3097.43    131.02 o 
  -2   4   4    19550.15    22185.32    610.91 o 
  -1   4   4      354.30      381.07    124.19 o 
   0   4   4      770.58      800.09    127.33 o 
   1   4   4     8660.89     9963.96    372.54 o 
   2   4   4        1.12      179.70     84.92 o 
   3   4   4      143.22      206.08     77.32 o 
   4   4   4      145.73      194.03     68.10 o 
   5   4   4     4567.89     4362.81    112.72 o 
   6   4   4      481.70      476.67     64.65 o 
   7   4   4       10.40       50.47     63.20 o 
   8   4   4     1159.60     1208.77     75.18 o 
   9   4   4      523.93      586.25     67.34 o 
  10   4   4      737.38      865.52     71.83 o 
  11   4   4     2940.16     2736.92     86.43 o 
  12   4   4       76.36      151.61     78.31 o 
 -13   5   4      256.03      236.55     90.88 o 
 -12   5   4      552.12      627.66     72.19 o 
 -11   5   4      213.89      341.80     74.13 o 
 -10   5   4     9872.63     9787.25    358.60 o 
  -9   5   4      959.77     1019.98     80.71 o 
  -8   5   4      661.46      725.41     70.24 o 
  -7   5   4     2820.47     2624.67     98.51 o 
  -6   5   4     5320.75     5430.62    108.07 o 
  -5   5   4     5880.30     6102.08    116.36 o 
  -4   5   4     1652.08     1825.72     94.47 o 
  -3   5   4     1828.67     1906.70    101.16 o 
  -2   5   4      866.93     1081.58    110.67 o 
  -1   5   4    12399.40    14557.80    347.25 o 
   0   5   4     8064.30     7761.96    178.24 o 
   1   5   4      920.30      847.98     94.64 o 
   2   5   4     3524.36     3709.85    129.06 o 
   3   5   4     1309.20     1263.27     88.03 o 
   4   5   4     2419.44     2168.76     99.03 o 
   5   5   4     1308.33     1545.56     82.49 o 
   6   5   4      300.26      329.15     57.12 o 
   7   5   4      578.72      616.68     70.50 o 
   8   5   4       95.85      163.96     64.51 o 
   9   5   4     3463.82     3486.27     84.06 o 
  10   5   4     5771.16     5680.17    115.80 o 
  11   5   4      778.50      902.00     73.03 o 
  12   5   4      519.81      604.95     85.90 o 
 -13   6   4        0.33      -51.72     93.52 o 
 -12   6   4      181.33      151.34     72.25 o 
 -11   6   4      238.97      246.31     63.98 o 
 -10   6   4     1010.15     1070.41     91.51 o 
  -9   6   4      851.22      878.74     83.61 o 
  -8   6   4      770.95      826.15     86.18 o 
  -7   6   4     1160.44     1092.95     88.79 o 
  -6   6   4     2082.58     2030.68     84.68 o 
  -5   6   4      403.91      286.90     78.92 o 
  -4   6   4    31075.18    30513.28    752.73 o 
  -3   6   4      249.10      351.28     85.17 o 
  -2   6   4     1258.89     1304.24    115.52 o 
  -1   6   4      217.02      331.99     98.38 o 
   0   6   4     8647.39     8603.94    242.52 o 
   1   6   4       23.92       33.93     86.61 o 
   2   6   4      124.40      105.92     91.60 o 
   3   6   4      282.83      308.89     76.89 o 
   4   6   4     3853.83     3502.83    123.25 o 
   5   6   4     3407.16     3372.65     93.36 o 
   6   6   4    11046.68    10982.43    205.29 o 
   7   6   4     3627.37     3633.45    111.03 o 
   8   6   4      837.85      879.34     71.64 o 
   9   6   4      970.39     1027.83     83.20 o 
  10   6   4     3082.76     2988.03     88.44 o 
  11   6   4      504.95      536.43     81.31 o 
 -13   7   4      258.66      244.74     78.47 o 
 -12   7   4     1331.47     1362.61     99.21 o 
 -11   7   4     1013.73     1067.05     68.52 o 
 -10   7   4    10588.57     9938.50    385.21 o 
  -9   7   4      735.10      828.39     92.75 o 
  -8   7   4      995.11      961.26     85.92 o 
  -7   7   4       39.49       93.38     77.56 o 
  -6   7   4     2307.66     2361.33     87.69 o 
  -5   7   4    13371.26    13213.45    444.22 o 
  -4   7   4      380.37      412.96     83.14 o 
  -3   7   4      356.68       98.38     83.85 o 
  -2   7   4     8048.79     8408.73    146.37 o 
  -1   7   4     6324.78     6602.23    168.91 o 
   0   7   4    52953.34    55801.36   1216.95 o 
   1   7   4     3547.83     3380.25    148.28 o 
   2   7   4    13715.14    14015.75    497.51 o 
   3   7   4     1675.59     1470.00     91.53 o 
   4   7   4    11580.22    10481.13    155.26 o 
   5   7   4     7339.27     7453.70    158.01 o 
   6   7   4     1289.60     1263.65     71.79 o 
   7   7   4      162.23      198.22     62.15 o 
   8   7   4      472.90      466.70     80.18 o 
   9   7   4      888.39      809.83     78.75 o 
  10   7   4     4153.04     4146.82    118.32 o 
  11   7   4      103.59       66.83     78.89 o 
 -12   8   4      155.25      173.31     81.44 o 
 -11   8   4     2862.78     2829.00     92.57 o 
 -10   8   4      120.30      167.84     60.71 o 
  -9   8   4     8571.08     8749.53    343.51 o 
  -8   8   4      130.67      279.71     73.32 o 
  -7   8   4     1110.19     1068.86     90.25 o 
  -6   8   4     8166.36     8163.85    206.31 o 
  -5   8   4     1183.41     1083.85     89.78 o 
  -4   8   4     9687.35    10069.77    269.37 o 
  -3   8   4     8339.38     9329.19    327.91 o 
  -2   8   4      443.38      297.98     84.53 o 
  -1   8   4    15451.20    16337.34    638.49 o 
   0   8   4     9254.52    10360.87    242.07 o 
   1   8   4    15609.97    13779.59    534.11 o 
   2   8   4       34.83       76.70     69.98 o 
   3   8   4     4888.35     4262.47    109.86 o 
   4   8   4     1944.97     1803.07     77.05 o 
   5   8   4     9897.90    10303.47    263.17 o 
   6   8   4     4359.14     4482.67     94.31 o 
   7   8   4       37.50      128.81     61.47 o 
   8   8   4      179.04      199.99     74.56 o 
   9   8   4      347.48      299.68     64.82 o 
  10   8   4     2378.90     2493.42     92.29 o 
  11   8   4      631.69      740.26     77.23 o 
 -12   9   4      260.14      411.22     86.71 o 
 -11   9   4      309.20      448.77     86.61 o 
 -10   9   4      590.86      575.20     63.93 o 
  -9   9   4      751.09      702.38     88.26 o 
  -8   9   4      789.30      742.66     88.15 o 
  -7   9   4     3493.84     3401.14    139.43 o 
  -6   9   4       72.54       83.24     82.94 o 
  -5   9   4    43156.36    43287.74   1051.54 o 
  -4   9   4      950.77      937.54     85.54 o 
  -3   9   4    20248.64    20379.73    634.93 o 
  -2   9   4      896.51      848.25     96.42 o 
  -1   9   4    18053.45    18612.04    548.56 o 
   0   9   4      588.40      405.94     92.32 o 
   1   9   4     2688.79     2677.05     97.86 o 
   2   9   4       56.15      118.20     73.52 o 
   3   9   4      736.13      670.26     72.68 o 
   4   9   4     1112.54     1060.46     84.58 o 
   5   9   4    12319.09    12360.21    352.62 o 
   6   9   4      123.95      109.69     64.07 o 
   7   9   4     3108.44     3043.60     90.99 o 
   8   9   4     1181.44     1094.41     76.14 o 
   9   9   4     3772.68     3777.71    119.97 o 
  10   9   4      839.39      818.33     82.01 o 
  11   9   4      608.42      606.42     81.66 o 
 -12  10   4       76.51      266.73     90.30 o 
 -11  10   4     2788.32     2897.56    113.22 o 
 -10  10   4      197.63      271.82     71.80 o 
  -9  10   4     4895.00     4892.73    124.72 o 
  -8  10   4     1533.05     1535.42     96.02 o 
  -7  10   4      966.61      951.48    114.41 o 
  -6  10   4      645.57      762.87     92.78 o 
  -5  10   4      239.49      281.20     71.01 o 
  -4  10   4     1044.45     1171.08     83.57 o 
  -3  10   4      203.32      215.25     79.89 o 
  -2  10   4     2431.80     2760.27     98.92 o 
  -1  10   4     7572.01     6669.05    450.93 o 
   0  10   4     3773.60     4124.38    166.58 o 
   1  10   4    11979.19    11085.37    295.23 o 
   2  10   4       42.93       80.65     61.70 o 
   3  10   4     1374.56     1342.74     83.31 o 
   4  10   4      564.10      533.10     83.38 o 
   5  10   4     2791.28     2762.46     91.44 o 
   6  10   4      168.85      233.35     69.69 o 
   7  10   4        2.24       61.35     70.58 o 
   8  10   4      972.36     1080.71     78.04 o 
   9  10   4     1958.01     2002.50     79.88 o 
  10  10   4     1545.54     1522.43     90.91 o 
  11  10   4      903.45      763.80    164.26 o 
 -12  11   4     1091.88     1185.95     98.75 o 
 -11  11   4      340.20      326.76     84.79 o 
 -10  11   4     3484.33     3580.01    117.29 o 
  -9  11   4     1803.79     1743.75     97.85 o 
  -8  11   4     1228.23     1343.82    100.88 o 
  -7  11   4       44.41      100.04     83.89 o 
  -6  11   4      168.93      247.49     81.28 o 
  -5  11   4     4799.87     4817.47    162.34 o 
  -4  11   4      642.40      685.53     78.85 o 
  -3  11   4     1137.17     1041.36     77.36 o 
  -2  11   4      153.96      194.85     78.31 o 
  -1  11   4      206.89      186.67     69.48 o 
   0  11   4     4108.63     4052.25     92.33 o 
   1  11   4       73.50      121.12     79.56 o 
   2  11   4     3576.08     3795.73     89.92 o 
   3  11   4      716.73      713.78     72.72 o 
   4  11   4     5595.57     5542.21    155.56 o 
   5  11   4     6016.23     5741.32    121.36 o 
   6  11   4      196.25      252.30     69.22 o 
   7  11   4        3.26       66.20     56.11 o 
   8  11   4      183.86      220.92     70.15 o 
   9  11   4      569.78      644.58     76.82 o 
  10  11   4     1214.21     1155.52     91.25 o 
 -11  12   4      210.60      312.01     90.54 o 
 -10  12   4        1.22      118.69     75.55 o 
  -9  12   4       42.79      155.82     71.96 o 
  -8  12   4      335.94      416.05     87.76 o 
  -7  12   4       61.06      112.21     87.49 o 
  -6  12   4      446.60      470.63     77.46 o 
  -5  12   4       21.93       25.89     70.16 o 
  -4  12   4     3529.34     3743.05     96.69 o 
  -3  12   4      307.23      264.86     81.63 o 
  -2  12   4       78.18      106.47     90.14 o 
  -1  12   4       33.08       26.64     78.53 o 
   0  12   4     1869.40     2080.30    110.31 o 
   1  12   4      542.97      610.44     76.23 o 
   2  12   4        9.99       13.51     63.72 o 
   3  12   4      139.26      209.13     64.35 o 
   4  12   4      560.85      613.11     76.68 o 
   5  12   4      125.04      156.81     71.41 o 
   6  12   4     2672.91     2820.38     87.36 o 
   7  12   4      147.51      145.85     70.49 o 
   8  12   4     3673.80     3748.71    100.21 o 
   9  12   4     1253.83     1274.33     98.48 o 
  10  12   4     2454.52     2620.52    102.24 o 
 -11  13   4     1347.86     1381.49    100.25 o 
 -10  13   4     3470.01     2960.37    116.65 o 
  -9  13   4       29.13      190.29     75.38 o 
  -8  13   4     1085.70     1168.75     85.20 o 
  -7  13   4      130.20      259.96     90.23 o 
  -6  13   4      171.76      249.68     84.46 o 
  -5  13   4     2739.86     2693.72     99.35 o 
  -4  13   4       99.70      133.70     68.85 o 
  -3  13   4        2.17       -1.80     78.56 o 
  -2  13   4      157.23      237.54     79.64 o 
  -1  13   4     3840.64     3847.11    101.13 o 
   0  13   4     3623.03     3765.11    115.14 o 
   1  13   4     2043.38     2120.83     94.98 o 
   2  13   4      912.22     1085.20     79.05 o 
   3  13   4       21.55       77.28     62.29 o 
   4  13   4     4305.43     4070.91    129.25 o 
   5  13   4      551.96      543.73     76.30 o 
   6  13   4     1147.41     1217.10     73.22 o 
   7  13   4      450.77      557.55     79.42 o 
   8  13   4      267.87      212.50     65.23 o 
   9  13   4      554.43      550.52     82.37 o 
 -10  14   4      107.61      159.65     85.28 o 
  -9  14   4     2116.98     2184.14     83.13 o 
  -8  14   4      944.59      955.21     81.71 o 
  -7  14   4     1345.39     1325.16     97.05 o 
  -6  14   4     2779.76     2692.23     95.86 o 
  -5  14   4      322.55      333.87     78.28 o 
  -4  14   4     2505.87     2382.22     94.34 o 
  -3  14   4      458.12      384.05     82.08 o 
  -2  14   4      990.31     1211.50     88.52 o 
  -1  14   4     1031.11     1111.32     95.67 o 
   0  14   4     1482.90     1600.15     78.05 o 
   1  14   4     3229.58     3013.03    120.35 o 
   2  14   4     1133.98     1123.20     71.02 o 
   3  14   4     1371.17     1253.31     75.60 o 
   4  14   4     2110.46     2016.84     80.36 o 
   5  14   4       30.18      119.92     76.06 o 
   6  14   4      155.54      210.65     72.39 o 
   7  14   4       12.14      -40.69     68.59 o 
   8  14   4     1021.35     1003.99     90.09 o 
   9  14   4      943.98      849.71    105.48 o 
 -10  15   4       86.01      112.15     91.56 o 
  -9  15   4      491.19      539.13    102.54 o 
  -8  15   4       71.45      148.71     65.58 o 
  -7  15   4     2929.91     2680.41    106.82 o 
  -6  15   4     1996.06     2036.61     92.55 o 
  -5  15   4    11304.91    11390.38    145.57 o 
  -4  15   4      225.49      184.12     79.60 o 
  -3  15   4     3509.64     3500.32    100.27 o 
  -2  15   4        0.71      -71.13     88.24 o 
  -1  15   4     7253.88     7290.65    125.84 o 
   0  15   4      217.62      224.15     83.31 o 
   1  15   4       63.98      247.59     86.52 o 
   2  15   4      664.25      747.71     81.13 o 
   3  15   4       18.17        3.48     69.52 o 
   4  15   4      254.65      326.36     76.90 o 
   5  15   4     6637.63     6427.28    215.40 o 
   6  15   4     7024.67     7019.42    159.49 o 
   7  15   4     2744.94     2556.86     88.13 o 
   8  15   4       23.50       66.59     70.46 o 
  -9  16   4     3722.80     3714.32    111.42 o 
  -8  16   4      380.88      394.28     96.50 o 
  -7  16   4     1105.70     1162.73     74.47 o 
  -6  16   4       47.61       73.29     87.96 o 
  -5  16   4     1478.72     1547.98     99.99 o 
  -4  16   4     1265.11     1145.63     90.66 o 
  -3  16   4     1048.59     1224.15     91.65 o 
  -2  16   4     2102.10     2196.38     96.01 o 
  -1  16   4    12730.28    13481.85    310.21 o 
   0  16   4      427.50      540.65     87.93 o 
   1  16   4     8587.19     8697.82    307.59 o 
   2  16   4     1299.92     1196.07     91.06 o 
   3  16   4     4245.72     4168.30    149.64 o 
   4  16   4       19.77       26.05     76.07 o 
   5  16   4     1872.84     1814.48     80.08 o 
   6  16   4      112.41      208.45     76.96 o 
   7  16   4       90.32      130.69     73.62 o 
   8  16   4      663.92      620.98     88.47 o 
  -9  17   4      158.57      197.80    105.72 o 
  -8  17   4     1174.97     1254.26    107.77 o 
  -7  17   4      279.06      349.30     67.28 o 
  -6  17   4     3708.89     3563.67    135.74 o 
  -5  17   4     5779.15     5847.62    124.04 o 
  -4  17   4     2627.26     2298.15    134.45 o 
  -3  17   4     1412.60     1433.91     92.41 o 
  -2  17   4      633.25      677.40     86.29 o 
  -1  17   4      721.83     1196.49    167.24 o 
   0  17   4     5616.27     5452.38    121.38 o 
   1  17   4       68.13      243.05    106.57 o 
   2  17   4     7261.06     6774.08    226.97 o 
   3  17   4      454.21      476.92     78.96 o 
   4  17   4     3678.82     3587.49    127.64 o 
   5  17   4     3824.23     3820.71     91.78 o 
   6  17   4       72.35      104.62     73.49 o 
   7  17   4      423.56      382.30     66.37 o 
  -8  18   4     2398.35     2160.56    108.75 o 
  -7  18   4       98.48      268.34     95.72 o 
  -6  18   4     1367.17     1424.37    105.53 o 
  -5  18   4      951.66     1009.25     86.86 o 
  -4  18   4     4744.84     4601.10    116.11 o 
  -3  18   4       14.03       87.61     81.74 o 
  -2  18   4     3390.26     3152.25    234.33 o 
  -1  18   4       33.81       78.42     81.93 o 
   0  18   4      688.84      823.49     80.74 o 
   1  18   4     1036.65     1114.99     96.87 o 
   2  18   4      410.16      494.88     89.71 o 
   3  18   4       39.30        4.60     81.29 o 
   4  18   4      698.28      917.04     81.09 o 
   5  18   4      651.66      575.66     69.98 o 
   6  18   4     3299.96     3043.70    111.13 o 
  -7  19   4       22.71      100.37     94.00 o 
  -6  19   4      819.71      891.14     95.93 o 
  -5  19   4      489.88      535.14     91.45 o 
  -4  19   4       44.30      -41.99     70.97 o 
  -3  19   4       42.79      107.77     68.11 o 
  -2  19   4      150.86      388.76     88.17 o 
  -1  19   4     1047.12     1061.60     86.58 o 
   0  19   4     4350.19     4376.81    111.26 o 
   1  19   4        0.12      -52.02     75.24 o 
   2  19   4      573.17      521.87     82.81 o 
   3  19   4      455.30      554.45     85.18 o 
   4  19   4      362.34      365.02     87.74 o 
   5  19   4        3.90      117.31     72.25 o 
  -6  20   4      781.91      667.15     95.59 o 
  -5  20   4       84.49      141.96     98.92 o 
  -4  20   4      512.04      551.44    102.51 o 
  -3  20   4      124.32      164.51     98.55 o 
  -2  20   4       11.86       66.70     98.01 o 
  -1  20   4       15.56       85.01     79.79 o 
   0  20   4       95.43      174.41     92.26 o 
   1  20   4      917.31     1103.84    102.06 o 
   2  20   4      237.35      221.48     88.81 o 
   3  20   4      464.59      494.11     90.52 o 
   4  20   4      672.19      703.03     87.85 o 
  -4  21   4      373.40      608.41    116.40 o 
  -3  21   4       67.82      178.32    130.42 o 
  -2  21   4      269.08      383.31    103.75 o 
  -1  21   4      686.92      631.69     86.86 o 
   0  21   4        0.31       20.49     81.12 o 
   1  21   4       42.59       61.60     87.19 o 
   2  21   4      277.27      228.98     74.14 o 
   3  21   4        2.58       16.18     84.50 o 
   0  22   4        7.11       63.91    172.36 o 
 -13   0   5       50.25      193.05     87.25 o 
 -11   0   5     9368.04     8881.89    160.00 o 
  -9   0   5     7177.48     6967.06    139.85 o 
  -7   0   5    10849.62    11657.86    173.41 o 
  -5   0   5       56.64      499.68    130.94 o 
  -3   0   5     4702.46     3964.74    155.06 o 
  -1   0   5    76227.08    69854.40   3151.49 o 
   1   0   5    92740.35    91510.85   4324.59 o 
   3   0   5      665.03      220.19    109.81 o 
   5   0   5     1883.66     1871.52    127.34 o 
   7   0   5     5178.15     5378.84    135.52 o 
   9   0   5     6167.88     5833.71    145.53 o 
  11   0   5     1085.29     1150.17    111.05 o 
 -13   1   5       69.21      152.04     73.25 o 
 -12   1   5      296.62      282.56     62.04 o 
 -11   1   5      272.39      337.47     60.60 o 
 -10   1   5     2475.50     2498.76     82.79 o 
  -9   1   5     2473.90     2434.99     88.82 o 
  -8   1   5        1.24       42.20     69.91 o 
  -7   1   5     7070.92     7031.17    144.03 o 
  -6   1   5       25.91       47.93     77.54 o 
  -5   1   5    34741.52    32282.20    588.08 o 
  -4   1   5       95.15       83.52     96.82 o 
  -3   1   5    11949.83    10597.90    399.21 o 
  -2   1   5     2870.62     3122.39    112.03 o 
  -1   1   5     7228.66     7360.15    188.35 o 
   0   1   5    17022.27    17177.54    474.43 o 
   1   1   5     1857.50     1690.52    108.59 o 
   2   1   5     2479.33     2091.78     98.70 o 
   3   1   5     1577.49      946.83     89.54 o 
   4   1   5    24735.63    25063.74   1026.59 o 
   5   1   5    37456.61    37740.96   1452.25 o 
   6   1   5      801.61      683.29     70.13 o 
   7   1   5     1194.23     1218.97     75.14 o 
   8   1   5      249.31      272.71     53.16 o 
   9   1   5     1561.88     1557.66     74.84 o 
  10   1   5      546.91      449.52     74.69 o 
  11   1   5      375.04      372.84     74.70 o 
  12   1   5       13.96      167.08     75.22 o 
 -13   2   5       82.89       90.77     83.54 o 
 -12   2   5       21.14      -18.01     61.26 o 
 -11   2   5     2276.21     2207.61     73.92 o 
 -10   2   5     3969.93     4029.18     88.02 o 
  -9   2   5     3377.70     3367.11     93.02 o 
  -8   2   5     2332.37     2376.35     96.88 o 
  -7   2   5      282.14      218.70     77.33 o 
  -6   2   5    19287.15    17869.95    675.14 o 
  -5   2   5      141.46      256.51     96.53 o 
  -4   2   5     9259.42     8868.00    426.02 o 
  -3   2   5        0.54       34.48     92.87 o 
  -2   2   5     9557.96    10112.65    396.79 o 
  -1   2   5     5819.38     5230.51    136.57 o 
   0   2   5     2007.47     2009.66    106.21 o 
   1   2   5     1126.01      816.92    100.26 o 
   2   2   5      299.95      415.56     78.52 o 
   3   2   5        6.88      109.27     76.47 o 
   4   2   5     8374.99     8932.47    140.44 o 
   5   2   5       43.58      146.66     78.38 o 
   6   2   5    10988.01    10956.97    247.43 o 
   7   2   5     1663.16     1597.05     73.26 o 
   8   2   5     6486.95     6443.49    101.89 o 
   9   2   5     2304.01     2221.42     75.88 o 
  10   2   5     1200.35     1254.07     77.01 o 
  11   2   5      384.76      458.80     74.76 o 
  12   2   5      324.33      278.30     89.14 o 
 -13   3   5      335.74      338.63     79.95 o 
 -12   3   5      379.65      388.49     66.22 o 
 -11   3   5      722.69      785.80     70.15 o 
 -10   3   5     8720.69     8441.67    353.97 o 
  -9   3   5     1259.45     1222.93     83.04 o 
  -8   3   5     1378.79     1381.94     86.37 o 
  -7   3   5     2172.02     2261.91     81.18 o 
  -6   3   5      684.76      832.73     89.71 o 
  -5   3   5      163.55      267.64     81.52 o 
  -4   3   5     1819.10     1811.14    108.74 o 
  -3   3   5      140.64       84.42    102.42 o 
  -2   3   5      172.47      186.23     96.71 o 
  -1   3   5      176.42      142.30     88.05 o 
   0   3   5     7652.55     7212.38    314.05 o 
   1   3   5     3400.83     3415.70    112.10 o 
   2   3   5     2822.16     2647.36    113.33 o 
   3   3   5     2512.12     2473.06     95.11 o 
   4   3   5     3397.43     3390.56    100.40 o 
   5   3   5        9.11      -15.28     78.87 o 
   6   3   5       69.13      133.07     68.18 o 
   7   3   5       27.21       76.30     54.66 o 
   8   3   5      269.59      318.48     65.28 o 
   9   3   5      257.46      332.35     70.37 o 
  10   3   5     7965.24     7909.25    178.75 o 
  11   3   5       11.16       69.92     76.65 o 
  12   3   5      720.49      970.23    230.61 o 
 -13   4   5      493.04      471.42     93.22 o 
 -12   4   5        8.75      -69.31     69.31 o 
 -11   4   5      395.30      429.39     81.03 o 
 -10   4   5      296.48      451.96     91.05 o 
  -9   4   5     1129.01     1200.44     79.79 o 
  -8   4   5       34.93       51.44     75.11 o 
  -7   4   5      160.06      162.05     76.42 o 
  -6   4   5     3716.39     3629.78    107.34 o 
  -5   4   5     2255.96     2438.93     98.79 o 
  -4   4   5     5910.51     5978.85    176.17 o 
  -3   4   5      286.31      261.60     99.08 o 
  -2   4   5       46.50       32.46     90.21 o 
  -1   4   5      753.31      931.27    100.60 o 
   0   4   5      476.50      451.22     87.60 o 
   1   4   5     1743.91     1810.43     98.53 o 
   2   4   5      465.44      580.52     88.22 o 
   3   4   5       56.34      156.88     73.19 o 
   4   4   5     6448.39     6420.64    172.50 o 
   5   4   5     3369.89     3300.80     82.49 o 
   6   4   5     7300.47     7482.67    205.94 o 
   7   4   5     1757.66     1796.18     65.09 o 
   8   4   5     4878.37     4736.27    123.53 o 
   9   4   5       33.77       88.92     61.14 o 
  10   4   5      455.99      620.11     71.79 o 
  11   4   5     2604.83     2337.22     83.74 o 
 -13   5   5     2072.58     2153.37    102.19 o 
 -12   5   5      815.69      878.35     78.67 o 
 -11   5   5      524.44      553.64     73.96 o 
 -10   5   5     3286.84     3511.01    152.65 o 
  -9   5   5     1817.40     1783.75     93.81 o 
  -8   5   5      160.73      196.74     83.41 o 
  -7   5   5       20.30      164.63     77.24 o 
  -6   5   5     1176.03      994.16     93.86 o 
  -5   5   5    16029.65    16662.08    446.82 o 
  -4   5   5     2811.18     3199.97    102.28 o 
  -3   5   5       10.65       96.81     99.64 o 
  -2   5   5      201.42      306.83     99.33 o 
  -1   5   5       17.77       98.57     82.63 o 
   0   5   5     5729.10     6261.37    139.60 o 
   1   5   5      921.28      932.32     89.75 o 
   2   5   5     1575.50     1676.46     92.00 o 
   3   5   5       26.46      112.86     75.18 o 
   4   5   5    10024.26    10479.78    225.29 o 
   5   5   5    11221.97    11656.63    180.77 o 
   6   5   5      866.37      855.01     73.33 o 
   7   5   5      863.97      965.12     74.36 o 
   8   5   5        2.52       78.44     58.85 o 
   9   5   5     2544.41     2507.53     82.00 o 
  10   5   5     2668.17     2773.51     78.41 o 
  11   5   5       80.58      152.29     77.99 o 
 -13   6   5      703.93      558.24     93.06 o 
 -12   6   5     1070.70     1130.51     81.44 o 
 -11   6   5     1460.53     1423.79    100.27 o 
 -10   6   5     2130.84     2345.58     89.50 o 
  -9   6   5    12120.62    12474.16    407.80 o 
  -8   6   5      211.54      230.96     69.77 o 
  -7   6   5      560.44      600.42     82.07 o 
  -6   6   5      682.74      862.37     80.68 o 
  -5   6   5      404.83      433.27     72.10 o 
  -4   6   5     8710.37    10788.39    260.01 o 
  -3   6   5       36.02      176.87    106.94 o 
  -2   6   5     2156.22     2484.43    106.63 o 
  -1   6   5    49925.44    53620.18   1777.54 o 
   0   6   5      519.00      452.08     96.67 o 
   1   6   5    16544.47    16516.44    461.19 o 
   2   6   5     4112.56     3599.00    166.04 o 
   3   6   5     5039.68     4924.25    184.61 o 
   4   6   5      688.51      651.36     70.55 o 
   5   6   5     1421.53     1545.03     73.78 o 
   6   6   5       77.67      101.73     61.17 o 
   7   6   5      185.29      240.48     69.46 o 
   8   6   5        4.94       15.05     60.67 o 
   9   6   5     1546.70     1570.52     79.73 o 
  10   6   5       53.96      162.10     71.42 o 
  11   6   5     2637.64     2500.69    105.50 o 
 -13   7   5      175.67      276.13     85.13 o 
 -12   7   5      393.26      373.15     79.45 o 
 -11   7   5      564.84      608.98     90.07 o 
 -10   7   5     1518.35     1565.98    138.84 o 
  -9   7   5     2723.50     2820.22    109.00 o 
  -8   7   5        3.42      -69.86     71.10 o 
  -7   7   5     1216.78     1156.71     80.86 o 
  -6   7   5     6889.45     6788.17    138.04 o 
  -5   7   5    56806.00    59341.45   1129.12 o 
  -4   7   5     1258.35     1388.63     92.77 o 
  -3   7   5     1016.02      706.06     83.80 o 
  -2   7   5      767.44      570.70     90.76 o 
  -1   7   5     9463.84     9651.16    528.58 o 
   0   7   5     7288.51     6480.00    132.26 o 
   1   7   5      107.92      199.53     82.72 o 
   2   7   5     3547.12     3811.72    106.16 o 
   3   7   5     5357.70     5440.05    146.06 o 
   4   7   5       73.42      167.84     69.83 o 
   5   7   5     9236.23     8270.07    236.94 o 
   6   7   5     1007.21      988.01     64.49 o 
   7   7   5     1912.35     1850.39     74.48 o 
   8   7   5      167.52      224.12     67.04 o 
   9   7   5     3780.37     3551.25     90.12 o 
  10   7   5      471.48      583.73     69.09 o 
  11   7   5      487.99      554.82     79.30 o 
 -12   8   5       47.14      133.15     62.93 o 
 -11   8   5      938.02      936.71     59.76 o 
 -10   8   5      542.06      548.82     86.56 o 
  -9   8   5     4094.23     4293.34    112.17 o 
  -8   8   5     6856.09     6936.97    215.04 o 
  -7   8   5       51.04      168.79     84.55 o 
  -6   8   5    19452.49    18986.14    630.18 o 
  -5   8   5      529.28      566.87     88.90 o 
  -4   8   5     9137.76     8345.47    229.56 o 
  -3   8   5     1330.96     1169.13     97.23 o 
  -2   8   5     3753.03     3346.45    110.41 o 
  -1   8   5    12792.36    13081.68    656.02 o 
   0   8   5      127.89      170.32     83.66 o 
   1   8   5     7246.76     6387.45    147.34 o 
   2   8   5      124.72      290.45     74.67 o 
   3   8   5     1300.91     1191.33     80.04 o 
   4   8   5     9480.82     9540.44    241.35 o 
   5   8   5     1856.29     1909.42     68.70 o 
   6   8   5     5601.48     5610.88     92.98 o 
   7   8   5      261.98      361.11     71.94 o 
   8   8   5     1671.43     1597.02     78.37 o 
   9   8   5      139.14      186.82     73.34 o 
  10   8   5      478.28      480.28     76.88 o 
  11   8   5      262.25      230.87     81.10 o 
 -12   9   5     1241.93     1130.61     95.82 o 
 -11   9   5       36.89      120.53     73.00 o 
 -10   9   5     7199.13     7464.18    115.67 o 
  -9   9   5      196.57      258.67     82.93 o 
  -8   9   5     1964.85     2056.89     87.87 o 
  -7   9   5      216.72      278.98     89.56 o 
  -6   9   5      840.92      930.99     90.16 o 
  -5   9   5      658.40      637.53     82.22 o 
  -4   9   5      814.08      983.80     84.54 o 
  -3   9   5       14.64      118.70     87.11 o 
  -2   9   5     6694.76     6519.60    343.24 o 
  -1   9   5      176.73      147.05     96.34 o 
   0   9   5    26197.39    23453.63   1318.61 o 
   1   9   5       29.42       26.51     79.11 o 
   2   9   5    13855.53    14195.29    218.08 o 
   3   9   5     1779.92     1674.71     92.82 o 
   4   9   5     5877.58     5688.45    188.60 o 
   5   9   5      878.38      863.73     84.78 o 
   6   9   5      493.15      597.95     74.23 o 
   7   9   5       29.22      187.51     72.99 o 
   8   9   5        6.98       62.14     70.74 o 
   9   9   5      215.66      296.56     82.94 o 
  10   9   5     2086.55     2230.09     90.06 o 
 -12  10   5       12.66       45.23     97.57 o 
 -11  10   5      112.77      202.60     75.79 o 
 -10  10   5      209.12      372.20     93.20 o 
  -9  10   5      228.39      320.06     85.71 o 
  -8  10   5     1919.48     2115.93     96.68 o 
  -7  10   5      183.57      225.61     83.44 o 
  -6  10   5     9636.00     9771.50    125.72 o 
  -5  10   5     1178.67     1170.21     81.41 o 
  -4  10   5     6224.33     5423.84    142.53 o 
  -3  10   5      803.02      714.09     84.13 o 
  -2  10   5     4850.54     4979.89    172.89 o 
  -1  10   5     3235.20     3935.64    110.63 o 
   0  10   5       12.72       58.71     70.98 o 
   1  10   5     3354.84     3508.77    145.36 o 
   2  10   5     2569.09     2533.00     85.53 o 
   3  10   5     3844.66     3531.48    100.80 o 
   4  10   5     6587.29     6631.83    188.30 o 
   5  10   5     1237.76     1287.68     80.17 o 
   6  10   5     5036.67     5100.91    188.33 o 
   7  10   5      752.83      763.07     75.84 o 
   8  10   5      390.38      461.19     77.38 o 
   9  10   5      344.44      298.68     81.22 o 
  10  10   5      900.11      972.60     80.84 o 
 -12  11   5       29.65      153.02     87.51 o 
 -11  11   5      266.27      297.51     68.13 o 
 -10  11   5     1748.56     1964.09     89.92 o 
  -9  11   5     4991.43     5209.75    222.06 o 
  -8  11   5     4147.58     3852.74    109.93 o 
  -7  11   5       21.82       51.92     76.49 o 
  -6  11   5        0.71       -9.27     70.23 o 
  -5  11   5    12176.07    12092.45    201.19 o 
  -4  11   5      831.99      879.60     75.13 o 
  -3  11   5      877.16      845.88     87.20 o 
  -2  11   5     1198.00     1233.23     95.61 o 
  -1  11   5      953.63      815.95     85.15 o 
   0  11   5     1724.84     1501.40     89.27 o 
   1  11   5        7.84       68.17     77.63 o 
   2  11   5      601.87      632.95     66.46 o 
   3  11   5       13.53       60.27     60.82 o 
   4  11   5      132.65      153.74     80.04 o 
   5  11   5     4731.07     4760.85     99.42 o 
   6  11   5      150.50      253.92     73.94 o 
   7  11   5     2587.43     2478.38     76.28 o 
   8  11   5      663.84      747.10     73.30 o 
   9  11   5     3854.64     4092.24    102.01 o 
  10  11   5     1997.31     2036.76    110.45 o 
 -11  12   5     2809.82     2734.09     80.18 o 
 -10  12   5      184.25      190.25     73.45 o 
  -9  12   5     1015.11     1040.02     95.94 o 
  -8  12   5      786.21      802.25     88.74 o 
  -7  12   5     2089.25     2123.09    109.02 o 
  -6  12   5        5.52      108.41     66.31 o 
  -5  12   5      788.26      758.46     75.42 o 
  -4  12   5      507.39      550.07     77.31 o 
  -3  12   5       21.38       70.09     69.95 o 
  -2  12   5      451.01      461.10     90.99 o 
  -1  12   5     3538.09     4130.61    108.01 o 
   0  12   5        0.01       49.83     64.69 o 
   1  12   5     3183.72     3113.00     83.28 o 
   2  12   5      310.38      333.82     68.90 o 
   3  12   5     1847.26     1934.84     77.97 o 
   4  12   5      778.71      776.53     64.57 o 
   5  12   5      646.15      798.33     72.11 o 
   6  12   5       27.39      103.72     63.99 o 
   7  12   5       51.57       69.15     72.43 o 
   8  12   5       67.71       69.38     66.75 o 
   9  12   5     4202.02     3916.39    102.90 o 
 -11  13   5        0.06       87.73     92.34 o 
 -10  13   5      811.59      864.96     74.87 o 
  -9  13   5      534.26      720.74     88.61 o 
  -8  13   5      222.83      229.31     72.22 o 
  -7  13   5      435.62      419.88     92.53 o 
  -6  13   5     3704.37     3561.86     99.07 o 
  -5  13   5     6054.46     6488.21    116.77 o 
  -4  13   5       11.31       71.93     72.90 o 
  -3  13   5      402.86      473.17     76.21 o 
  -2  13   5        4.70       47.40     74.79 o 
  -1  13   5      446.40      394.25     85.55 o 
   0  13   5       48.98      108.81     92.31 o 
   1  13   5      104.14      171.56     69.53 o 
   2  13   5      733.31      760.68     63.64 o 
   3  13   5       60.97      124.91     68.63 o 
   4  13   5     2610.04     2643.89     88.69 o 
   5  13   5     9320.42     9504.27    123.27 o 
   6  13   5     3039.70     2927.01     81.77 o 
   7  13   5      657.89      693.23     75.86 o 
   8  13   5       19.44      126.77     87.61 o 
   9  13   5     2216.61     2350.64    103.58 o 
 -10  14   5      210.70      384.43     84.10 o 
  -9  14   5     1103.28     1091.56     78.48 o 
  -8  14   5     1037.72      924.66     84.57 o 
  -7  14   5       35.83       43.76     76.69 o 
  -6  14   5     2012.35     2222.63     90.08 o 
  -5  14   5      235.88      217.76     76.43 o 
  -4  14   5     1421.56     1322.80     83.24 o 
  -3  14   5       42.80       35.33     80.22 o 
  -2  14   5     1057.85     1237.28    113.20 o 
  -1  14   5     4683.09     4855.09    110.50 o 
   0  14   5      395.73      400.54     82.53 o 
   1  14   5     4083.57     4209.65    135.55 o 
   2  14   5     3387.41     3242.93     93.65 o 
   3  14   5      355.34      375.18     68.37 o 
   4  14   5     2790.82     2929.00     87.02 o 
   5  14   5     2940.03     2962.82     84.67 o 
   6  14   5     1347.68     1423.91     80.19 o 
   7  14   5      467.38      590.61     80.44 o 
   8  14   5     1463.79     1443.35     84.11 o 
   9  14   5      236.87      163.47     76.93 o 
 -10  15   5     5188.45     5065.26    119.37 o 
  -9  15   5       75.66       62.72     71.24 o 
  -8  15   5      317.71      406.71     88.77 o 
  -7  15   5      429.91      469.83     86.43 o 
  -6  15   5      932.48      932.44     93.23 o 
  -5  15   5      528.67      663.64     82.55 o 
  -4  15   5     1153.73     1153.71     84.93 o 
  -3  15   5      456.03      501.58     86.67 o 
  -2  15   5     3155.88     3210.99    132.46 o 
  -1  15   5      386.93      451.89     86.29 o 
   0  15   5     8360.31     8226.68    264.02 o 
   1  15   5     2204.72     2280.06    131.34 o 
   2  15   5     3387.65     3459.39     91.96 o 
   3  15   5      116.17      221.04     68.01 o 
   4  15   5     6699.21     6544.99    200.71 o 
   5  15   5       93.36      117.17     68.48 o 
   6  15   5        2.06       54.91     62.22 o 
   7  15   5      190.36      202.82     75.65 o 
   8  15   5        2.60       -2.19     70.24 o 
  -9  16   5      164.15      222.20     76.81 o 
  -8  16   5     1068.57     1017.94     78.07 o 
  -7  16   5      638.88      760.58     97.85 o 
  -6  16   5     9290.95     8762.83    506.31 o 
  -5  16   5       54.96      127.31     72.47 o 
  -4  16   5     7669.12     7208.84    157.58 o 
  -3  16   5     1562.95     1467.88     93.83 o 
  -2  16   5     3985.46     3839.02    129.70 o 
  -1  16   5     1837.66     1878.70    107.43 o 
   0  16   5      368.03      391.46     98.59 o 
   1  16   5     1560.50     1633.10     93.58 o 
   2  16   5     1247.21     1229.94     90.50 o 
   3  16   5      186.94      212.81     77.75 o 
   4  16   5     3196.68     3409.98     91.46 o 
   5  16   5       56.05      176.63     68.66 o 
   6  16   5     3708.07     3765.45     91.09 o 
   7  16   5        0.31       66.27     71.25 o 
  -9  17   5     2314.26     2168.13    267.48 o 
  -8  17   5      744.87      934.85     85.93 o 
  -7  17   5      869.91      963.61     95.72 o 
  -6  17   5        1.08        8.44     83.59 o 
  -5  17   5     7262.36     7086.30    175.25 o 
  -4  17   5       17.01      -82.91     82.91 o 
  -3  17   5     2096.70     2067.74     85.33 o 
  -2  17   5     1755.64     1848.32     95.06 o 
  -1  17   5     3891.78     4202.27    132.42 o 
   0  17   5     5305.77     5036.20    382.54 o 
   1  17   5      387.22      441.48     72.33 o 
   2  17   5     1226.65     1127.18     83.76 o 
   3  17   5      353.67      431.37     79.51 o 
   4  17   5       35.39       83.50     75.64 o 
   5  17   5     4111.54     3899.62    104.53 o 
   6  17   5        2.76       81.32     72.09 o 
   7  17   5       98.55      239.94     77.44 o 
  -8  18   5     1096.10      936.34    103.63 o 
  -7  18   5      779.04      852.42     85.62 o 
  -6  18   5      145.72      193.97     87.59 o 
  -5  18   5      412.45      422.08    102.85 o 
  -4  18   5      470.39      447.33     92.42 o 
  -3  18   5      304.47      314.76     86.66 o 
  -2  18   5      281.88      345.20     84.93 o 
  -1  18   5     2997.72     3241.34    109.81 o 
   0  18   5        0.06       93.97     96.28 o 
   1  18   5     4214.23     3992.01    113.20 o 
   2  18   5       21.97       65.45     79.48 o 
   3  18   5     3299.56     3285.66     92.01 o 
   4  18   5     1595.15     1651.97     86.69 o 
   5  18   5      976.35      927.50     87.60 o 
   6  18   5        0.48       41.46     79.26 o 
  -7  19   5      132.94      146.16     90.16 o 
  -6  19   5     1343.68     1109.75     88.05 o 
  -5  19   5     3654.01     3496.64    100.32 o 
  -4  19   5     1842.10     1900.37    100.98 o 
  -3  19   5     1217.75     1096.95    101.19 o 
  -2  19   5       27.51      112.84    102.72 o 
  -1  19   5      198.02      188.78     85.05 o 
   0  19   5        2.74       47.45     93.40 o 
   1  19   5      631.30      571.27     87.25 o 
   2  19   5      745.43      713.33     79.55 o 
   3  19   5      557.32      545.10     86.41 o 
   4  19   5     1837.12     1767.97     86.11 o 
   5  19   5     1545.54     1522.47     96.83 o 
  -5  20   5        0.82       93.25     91.30 o 
  -4  20   5       25.87       44.84     77.05 o 
  -3  20   5       51.26       95.35     77.49 o 
  -2  20   5     2095.51     2023.02     95.23 o 
  -1  20   5      396.26      393.55     85.45 o 
   0  20   5      257.31      199.57     67.72 o 
   1  20   5      361.90      391.06     98.67 o 
   2  20   5       67.84       22.01     73.82 o 
   3  20   5      127.37      188.08     77.27 o 
   4  20   5      393.87      315.76     85.72 o 
  -4  21   5      438.22      494.95    113.98 o 
  -3  21   5       91.67      157.56    102.10 o 
  -2  21   5        6.19       77.17     89.84 o 
  -1  21   5       56.85      150.00     97.86 o 
   0  21   5      480.13      443.10     89.53 o 
   1  21   5      933.88      894.01    105.92 o 
   2  21   5     1008.23      942.41     92.09 o 
 -12   0   6        0.15      160.44     95.71 o 
 -10   0   6     1955.65     1900.31    108.86 o 
  -8   0   6     3472.51     3193.18    116.43 o 
  -6   0   6    23228.09    20857.29   1105.91 o 
  -4   0   6    49513.73    49858.37   2743.08 o 
  -2   0   6     1244.15     1001.73    114.93 o 
   0   0   6     2396.71     2317.59    149.62 o 
   2   0   6      278.55     1198.19    132.87 o 
   4   0   6    18841.95    16784.26   1024.94 o 
   6   0   6     2734.96     2842.17    134.68 o 
   8   0   6     6744.13     6508.39    133.10 o 
  10   0   6     2657.37     2347.36    127.31 o 
 -13   1   6      288.83      277.07     54.48 o 
 -12   1   6     1066.81     1143.50     68.43 o 
 -11   1   6     1141.41     1048.58     71.30 o 
 -10   1   6     9685.56     9878.67    232.11 o 
  -9   1   6     2603.26     2619.71     76.48 o 
  -8   1   6     2058.89     1948.24     77.26 o 
  -7   1   6     2171.35     2198.99     82.08 o 
  -6   1   6      390.24      474.20     80.11 o 
  -5   1   6     5350.11     5013.04    113.06 o 
  -4   1   6    13834.36    14115.74    549.76 o 
  -3   1   6     2905.99     2895.12    103.80 o 
  -2   1   6    11422.48     9897.97    302.37 o 
  -1   1   6     4072.20     3879.16    118.77 o 
   0   1   6    65481.21    65695.66   1912.08 o 
   1   1   6      197.42      303.39     80.65 o 
   2   1   6     1581.59     1368.20     96.36 o 
   3   1   6      301.63      475.90     72.63 o 
   4   1   6     1335.46     1510.35     79.49 o 
   5   1   6     9807.75     9733.03    179.33 o 
   6   1   6     1140.42     1087.08     70.57 o 
   7   1   6     2438.61     2252.65     83.49 o 
   8   1   6     2352.49     2321.99     71.27 o 
   9   1   6       62.18      146.84     72.11 o 
  10   1   6     4061.67     3771.83     88.35 o 
  11   1   6      320.33      268.15     68.50 o 
 -13   2   6      994.93      853.35     78.01 o 
 -12   2   6      763.63      804.24     67.41 o 
 -11   2   6     4435.74     3999.20    186.42 o 
 -10   2   6        5.30       66.31     80.09 o 
  -9   2   6     1607.00     1703.31     78.30 o 
  -8   2   6      460.75      553.73     71.92 o 
  -7   2   6       40.70       75.69     72.49 o 
  -6   2   6     4101.58     3601.18    106.32 o 
  -5   2   6     1579.86     1464.30    102.15 o 
  -4   2   6     5262.61     4780.68    112.37 o 
  -3   2   6     2239.86     2071.91    101.62 o 
  -2   2   6     1599.12     1787.19     94.27 o 
  -1   2   6    14598.70    15290.07    272.61 o 
   0   2   6     1738.52     1443.47    108.37 o 
   1   2   6    45567.56    49826.93   1662.46 o 
   2   2   6     1500.94     1335.69     79.80 o 
   3   2   6     2804.24     2293.18    116.59 o 
   4   2   6     6160.12     5571.18    188.55 o 
   5   2   6     2221.92     2245.49     85.66 o 
   6   2   6     1706.99     1751.24     76.86 o 
   7   2   6      567.89      585.07     73.40 o 
   8   2   6      237.39      339.28     55.93 o 
   9   2   6     2356.21     2415.84     76.00 o 
  10   2   6       15.16      110.80     77.87 o 
  11   2   6     2104.41     1966.67     78.64 o 
 -13   3   6        1.24       28.17     68.51 o 
 -12   3   6       96.47      254.82     66.62 o 
 -11   3   6        1.92      144.08     72.00 o 
 -10   3   6      359.55      334.89     72.93 o 
  -9   3   6     5360.08     5174.05    171.70 o 
  -8   3   6      837.26      824.35     77.06 o 
  -7   3   6      664.70      722.01     83.30 o 
  -6   3   6      191.51      144.70     80.00 o 
  -5   3   6    30283.33    31405.21   1021.66 o 
  -4   3   6      795.23      883.00     87.76 o 
  -3   3   6      181.15      220.64     99.70 o 
  -2   3   6      192.06      154.00     92.07 o 
  -1   3   6      140.22      163.95     78.89 o 
   0   3   6      111.35      132.37     85.86 o 
   1   3   6     7455.78     8444.75    230.01 o 
   2   3   6     1799.53     1882.17     87.19 o 
   3   3   6      252.57      257.07     77.17 o 
   4   3   6      272.64      205.72     71.78 o 
   5   3   6    21138.53    21035.78    615.96 o 
   6   3   6        3.76      110.24     69.02 o 
   7   3   6      209.61      211.64     71.95 o 
   8   3   6     1024.98     1124.97     68.44 o 
   9   3   6     1316.71     1362.82     72.62 o 
  10   3   6       21.15       98.21     73.14 o 
  11   3   6       35.74       52.15     70.61 o 
 -13   4   6      979.63      870.46     79.28 o 
 -12   4   6       77.13       36.71     81.97 o 
 -11   4   6     1621.26     1487.38     87.20 o 
 -10   4   6      125.05      135.09     64.33 o 
  -9   4   6     4158.20     4366.64     99.51 o 
  -8   4   6      286.64      317.87     80.13 o 
  -7   4   6       91.70      133.60     73.70 o 
  -6   4   6      343.53      359.45     82.57 o 
  -5   4   6     2895.63     3208.15    101.42 o 
  -4   4   6      352.16      468.32     87.51 o 
  -3   4   6      661.28      683.26     99.13 o 
  -2   4   6      579.06      586.20     96.20 o 
  -1   4   6     5277.73     5404.54    188.29 o 
   0   4   6        6.49       33.82     90.47 o 
   1   4   6    11924.15    13347.54    359.57 o 
   2   4   6       65.96      157.91     73.38 o 
   3   4   6      694.17      581.50     83.61 o 
   4   4   6     1779.62     1894.58     82.43 o 
   5   4   6      170.70      243.24     66.39 o 
   6   4   6     1171.08     1185.61     74.95 o 
   7   4   6     1314.11     1409.43     78.44 o 
   8   4   6      879.72      979.95     68.27 o 
   9   4   6     2589.33     2758.81    104.61 o 
  10   4   6      177.14      153.77     79.45 o 
  11   4   6     4104.58     3725.84     95.06 o 
 -13   5   6       34.34      152.63     71.87 o 
 -12   5   6     2017.77     1997.72    145.06 o 
 -11   5   6     2027.81     2119.85     86.77 o 
 -10   5   6    10013.90    10065.41    506.46 o 
  -9   5   6     1714.73     1702.36     86.17 o 
  -8   5   6      190.07      296.27     76.48 o 
  -7   5   6      100.06      102.94     70.40 o 
  -6   5   6      138.02      164.87     76.67 o 
  -5   5   6     2746.40     2953.19    115.44 o 
  -4   5   6    13303.16    14967.23    808.06 o 
  -3   5   6        2.22       19.15     85.35 o 
  -2   5   6       99.84      125.51     82.05 o 
  -1   5   6      533.29      469.83     85.89 o 
   0   5   6     9026.74     8175.94    311.15 o 
   1   5   6        0.55       87.27     76.37 o 
   2   5   6      107.77      215.36     71.60 o 
   3   5   6      370.32      436.21     68.54 o 
   4   5   6      827.39      904.07     71.37 o 
   5   5   6     6658.68     6530.86    170.51 o 
   6   5   6     1183.86     1249.23     74.58 o 
   7   5   6     1441.06     1474.11     70.77 o 
   8   5   6     2306.78     2368.45     75.25 o 
   9   5   6     1633.55     1720.37     75.33 o 
  10   5   6     6650.73     6819.61    100.84 o 
  11   5   6      144.09      299.81     72.74 o 
 -13   6   6        0.16       98.51     73.35 o 
 -12   6   6       70.35       88.53     82.57 o 
 -11   6   6       61.27      100.06     61.62 o 
 -10   6   6     1607.15     1655.22     90.20 o 
  -9   6   6      116.06      120.45     75.64 o 
  -8   6   6     1628.48     1640.21     82.97 o 
  -7   6   6     2973.43     2614.12     89.44 o 
  -6   6   6     8102.38     8035.27    184.50 o 
  -5   6   6     1177.37     1134.16     83.21 o 
  -4   6   6    23259.26    23639.97    596.10 o 
  -3   6   6        6.49       54.92     77.93 o 
  -2   6   6     1347.27     1187.77     93.40 o 
  -1   6   6      175.23      140.79     83.81 o 
   0   6   6       42.37      170.55     82.56 o 
   1   6   6     1737.61     1863.99     96.29 o 
   2   6   6       23.01       27.66     66.30 o 
   3   6   6      175.00      163.02     81.74 o 
   4   6   6    15793.91    15305.38    612.38 o 
   5   6   6      288.48      318.71     74.80 o 
   6   6   6     3613.39     3690.82    117.61 o 
   7   6   6      798.07      771.89     61.10 o 
   8   6   6     2779.60     2788.57     96.37 o 
   9   6   6       15.24       62.35     69.84 o 
  10   6   6     1098.60     1198.68     82.30 o 
  11   6   6        0.19       33.10     67.00 o 
 -13   7   6        6.75       75.39     64.09 o 
 -12   7   6     1471.80     1601.22     96.34 o 
 -11   7   6      367.13      415.52     86.29 o 
 -10   7   6     2562.93     2912.99     92.16 o 
  -9   7   6       22.60      122.75     77.52 o 
  -8   7   6     1803.22     1924.94     81.98 o 
  -7   7   6      405.98      345.75     65.77 o 
  -6   7   6     2682.58     2765.62     89.28 o 
  -5   7   6     3506.91     3385.13     95.11 o 
  -4   7   6    10206.38    10449.76    243.75 o 
  -3   7   6     7903.44     8141.31    137.41 o 
  -2   7   6     3955.51     3206.07    106.43 o 
  -1   7   6     2875.65     3212.33    109.30 o 
   0   7   6    55003.84    58282.62   1111.50 o 
   1   7   6     8416.59     8239.51    240.97 o 
   2   7   6     3127.87     2728.30     96.89 o 
   3   7   6     1831.19     1664.99     88.16 o 
   4   7   6     3259.34     3299.07    101.03 o 
   5   7   6     2408.55     2162.16     84.81 o 
   6   7   6      202.46      197.79     50.26 o 
   7   7   6      181.05      331.60     66.03 o 
   8   7   6       87.40      193.96     73.20 o 
   9   7   6      161.92      240.53     69.10 o 
  10   7   6     2719.33     2491.77     80.63 o 
  11   7   6      246.33      207.04     87.58 o 
 -12   8   6       56.63       94.30     66.48 o 
 -11   8   6     4647.12     4565.47    190.65 o 
 -10   8   6      742.34      910.17     75.62 o 
  -9   8   6     4584.81     4756.01    223.80 o 
  -8   8   6     3263.58     3434.01    105.62 o 
  -7   8   6     1272.96     1246.58     90.35 o 
  -6   8   6     5798.44     5756.38    161.85 o 
  -5   8   6     7085.63     7020.93    358.27 o 
  -4   8   6     7700.41     7742.29    254.70 o 
  -3   8   6     7080.06     6586.52    217.17 o 
  -2   8   6     1259.31     1283.14     97.05 o 
  -1   8   6    19452.40    19723.57    385.43 o 
   0   8   6      350.13      355.73     75.05 o 
   1   8   6    10672.52    10045.02    285.32 o 
   2   8   6      113.90      144.31     78.98 o 
   3   8   6     6999.69     7233.84    203.34 o 
   4   8   6     4538.37     4094.06    160.54 o 
   5   8   6      174.39      176.58     71.50 o 
   6   8   6     2004.63     2122.53     67.91 o 
   7   8   6      382.71      398.44     82.51 o 
   8   8   6       44.52       89.94     73.13 o 
   9   8   6     1879.99     1765.63     86.45 o 
  10   8   6      159.71      213.80     70.63 o 
 -12   9   6       11.70      -34.77     74.02 o 
 -11   9   6      115.05      166.94     85.26 o 
 -10   9   6      113.61       29.55     78.00 o 
  -9   9   6     7575.30     7781.69    170.33 o 
  -8   9   6     1434.86     1394.96     93.24 o 
  -7   9   6       75.88       63.31     64.55 o 
  -6   9   6      107.47      210.13     72.13 o 
  -5   9   6    35412.21    35839.73    890.63 o 
  -4   9   6      908.97      885.31     76.03 o 
  -3   9   6     5635.89     5032.92    145.17 o 
  -2   9   6      190.07      143.13     80.26 o 
  -1   9   6     1805.24     1849.15     98.39 o 
   0   9   6      399.96      326.92     92.16 o 
   1   9   6     5220.00     5062.23    106.26 o 
   2   9   6      258.81      255.45     76.66 o 
   3   9   6     2149.49     2034.52     96.45 o 
   4   9   6      681.60      564.57     79.61 o 
   5   9   6    18584.40    18416.12    196.01 o 
   6   9   6      115.11      125.74     61.22 o 
   7   9   6      727.34      816.01     75.10 o 
   8   9   6      644.09      600.21     66.02 o 
   9   9   6     2398.03     2333.48    107.08 o 
  10   9   6       37.42      169.26     81.49 o 
 -12  10   6      317.81      370.11     73.49 o 
 -11  10   6     4438.08     4264.22    110.56 o 
 -10  10   6      907.88      979.94     93.60 o 
  -9  10   6     2739.54     2634.89    106.71 o 
  -8  10   6     1356.49     1382.65     91.47 o 
  -7  10   6     4202.69     3997.96    106.01 o 
  -6  10   6     5146.40     5313.75    109.98 o 
  -5  10   6      552.36      671.51     69.65 o 
  -4  10   6       69.69      143.22     75.73 o 
  -3  10   6     2104.66     1852.99     90.44 o 
  -2  10   6     1485.55     1607.28     81.15 o 
  -1  10   6    14291.71    13951.12    712.34 o 
   0  10   6      119.64       43.28     71.68 o 
   1  10   6     9489.47     8887.08    287.16 o 
   2  10   6       47.50      128.48     69.01 o 
   3  10   6      175.10      156.11     63.87 o 
   4  10   6       36.06      124.18     67.22 o 
   5  10   6      348.47      466.74     63.05 o 
   6  10   6      272.76      383.50     85.60 o 
   7  10   6      118.42      173.19     73.61 o 
   8  10   6     1563.35     1598.66     79.46 o 
   9  10   6     4882.71     4859.29    162.63 o 
  10  10   6      499.13      536.77     92.53 o 
 -12  11   6     1031.53      943.89     82.32 o 
 -11  11   6      140.68      208.20     98.08 o 
 -10  11   6     3147.37     3027.64    145.70 o 
  -9  11   6        1.03       82.96     81.54 o 
  -8  11   6       35.03      -19.82     76.76 o 
  -7  11   6      369.13      490.32     72.47 o 
  -6  11   6     1522.33     1391.17     84.44 o 
  -5  11   6     3531.14     3479.57     96.49 o 
  -4  11   6     1090.83     1052.57     87.54 o 
  -3  11   6       22.71       50.23     78.19 o 
  -2  11   6      826.94     1049.91     80.89 o 
  -1  11   6       55.47       34.91     72.87 o 
   0  11   6     6320.87     6194.59    173.06 o 
   1  11   6      218.66      225.77     77.95 o 
   2  11   6       17.93      116.96     76.75 o 
   3  11   6      851.80      837.72     70.19 o 
   4  11   6     5819.11     6101.58    153.31 o 
   5  11   6     5530.36     5436.85    345.27 o 
   6  11   6      177.58      203.40     81.02 o 
   7  11   6      160.83      263.04     80.90 o 
   8  11   6      131.17      130.67     69.23 o 
   9  11   6       28.73      118.04     84.00 o 
 -11  12   6       15.76      -34.20     67.31 o 
 -10  12   6     1978.54     1982.93     91.70 o 
  -9  12   6      296.44      317.10     93.70 o 
  -8  12   6      665.58      766.65     84.71 o 
  -7  12   6      566.20      670.47     86.10 o 
  -6  12   6     2958.09     3485.71     99.44 o 
  -5  12   6       48.87       37.98     69.64 o 
  -4  12   6     1178.42     1124.10     82.91 o 
  -3  12   6      179.59      218.02     79.05 o 
  -2  12   6      133.09      193.55     69.60 o 
  -1  12   6      915.24      945.32     88.47 o 
   0  12   6      237.07      250.15     73.19 o 
   1  12   6       88.95      111.65     67.58 o 
   2  12   6        3.37      149.48     77.63 o 
   3  12   6      908.90     1023.26     66.07 o 
   4  12   6     5653.51     5390.46    155.43 o 
   5  12   6        0.26      134.98     70.80 o 
   6  12   6     3128.14     3080.96    106.78 o 
   7  12   6      620.97      634.71     81.67 o 
   8  12   6     1307.93     1277.09     86.23 o 
   9  12   6      519.79      533.93     90.59 o 
 -11  13   6     1492.61     1414.36     76.91 o 
 -10  13   6     2229.83     2150.81     96.37 o 
  -9  13   6      117.82      165.69     78.25 o 
  -8  13   6      201.98      257.97     89.55 o 
  -7  13   6       10.09       -8.89     75.91 o 
  -6  13   6     1060.18     1012.82     78.66 o 
  -5  13   6      167.40      172.06     65.42 o 
  -4  13   6     1219.58     1195.46     76.34 o 
  -3  13   6      230.73      249.57     86.46 o 
  -2  13   6      725.09      949.04     80.44 o 
  -1  13   6      857.39      760.95     83.56 o 
   0  13   6     5750.21     5985.49    113.26 o 
   1  13   6     2458.05     2515.65     74.50 o 
   2  13   6      591.05      692.67     68.65 o 
   3  13   6      294.86      389.14     70.19 o 
   4  13   6      132.07      162.98     67.76 o 
   5  13   6      384.12      419.63     66.47 o 
   6  13   6       19.81      136.98     67.58 o 
   7  13   6        0.52      181.66     72.14 o 
   8  13   6      494.52      501.55     77.41 o 
   9  13   6     1224.22     1045.95     79.50 o 
 -10  14   6     1689.66     1759.14     97.93 o 
  -9  14   6     1095.58     1084.58     93.29 o 
  -8  14   6      527.63      551.39     97.98 o 
  -7  14   6     1272.13     1303.31     84.86 o 
  -6  14   6     1985.51     2034.36     92.07 o 
  -5  14   6       34.47       62.46     72.93 o 
  -4  14   6     1739.73     1718.49     93.77 o 
  -3  14   6     2429.75     2313.41    136.47 o 
  -2  14   6       15.07      124.46     78.18 o 
  -1  14   6     2793.92     2936.80     94.30 o 
   0  14   6        2.58      -84.94     84.94 o 
   1  14   6     4429.53     4814.60    125.93 o 
   2  14   6      336.88      328.35     69.94 o 
   3  14   6      181.75      273.33     68.17 o 
   4  14   6     2227.09     2240.26     79.83 o 
   5  14   6      353.32      404.34     64.52 o 
   6  14   6     1770.60     1801.29     82.36 o 
   7  14   6      702.22      698.29     79.83 o 
   8  14   6      522.42      646.41     81.40 o 
 -10  15   6      132.93      267.67     74.21 o 
  -9  15   6     4487.61     4358.71    110.06 o 
  -8  15   6        0.27       30.48     78.99 o 
  -7  15   6     1527.62     1657.60     93.87 o 
  -6  15   6     1091.58     1127.10     86.66 o 
  -5  15   6     9841.17     9937.25    155.75 o 
  -4  15   6       78.35       62.20     80.36 o 
  -3  15   6     1410.43     1624.97     93.64 o 
  -2  15   6      125.24      117.45     70.57 o 
  -1  15   6     1562.53     1570.67    102.46 o 
   0  15   6      821.30      857.79     85.06 o 
   1  15   6     2177.07     2159.88     98.24 o 
   2  15   6     1716.67     1625.16    105.75 o 
   3  15   6      492.99      448.37     80.76 o 
   4  15   6      201.72      280.47     64.11 o 
   5  15   6    11666.82    11298.73    133.87 o 
   6  15   6     1788.03     1676.06     85.52 o 
   7  15   6     1003.86      964.36     73.85 o 
   8  15   6        6.30      -25.55     77.65 o 
  -9  16   6     1983.41     2042.21     96.46 o 
  -8  16   6      585.47      618.13     90.15 o 
  -7  16   6      160.69      239.06     91.34 o 
  -6  16   6     2977.68     2966.65     96.90 o 
  -5  16   6      566.48      708.87     80.69 o 
  -4  16   6      496.78      474.74     90.96 o 
  -3  16   6     4902.48     4945.10    218.24 o 
  -2  16   6      857.75      971.78     97.24 o 
  -1  16   6    10665.13    11202.22    324.56 o 
   0  16   6        6.62      -19.68     80.47 o 
   1  16   6     8835.99     8593.56    167.44 o 
   2  16   6     1409.56     1415.96     87.29 o 
   3  16   6     1123.82      977.51     87.59 o 
   4  16   6       10.48       47.39     71.66 o 
   5  16   6      815.10      889.47     83.19 o 
   6  16   6      208.52      274.55     78.60 o 
   7  16   6      277.59      377.24     78.08 o 
  -8  17   6      108.33      115.89    100.60 o 
  -7  17   6     1439.29     1519.35     92.00 o 
  -6  17   6      392.10      356.03     92.21 o 
  -5  17   6     4265.09     4968.93    123.29 o 
  -4  17   6     4442.60     4151.14    166.01 o 
  -3  17   6     1911.07     1776.74    143.67 o 
  -2  17   6     3171.90     3208.84    108.64 o 
  -1  17   6        4.86      126.13    148.77 o 
   0  17   6     6913.43     6926.84    310.87 o 
   1  17   6      551.22      595.90     71.68 o 
   2  17   6     3014.03     2874.28    122.08 o 
   3  17   6     1462.95     1568.09     83.54 o 
   4  17   6      866.16      919.04     71.14 o 
   5  17   6     1071.58     1153.03     82.60 o 
   6  17   6      117.85      171.57     76.95 o 
  -7  18   6      168.33      268.45     96.36 o 
  -6  18   6     3350.07     3350.75    147.04 o 
  -5  18   6       35.07       36.13     95.56 o 
  -4  18   6     1343.11     1316.76    119.38 o 
  -3  18   6        1.81      137.61     86.67 o 
  -2  18   6     1273.03     1334.53     92.34 o 
  -1  18   6        9.19      119.69     76.09 o 
   0  18   6       27.20       46.00     73.25 o 
   1  18   6      793.46      752.74     84.02 o 
   2  18   6      233.86      254.70     68.21 o 
   3  18   6     1515.69     1387.57     83.48 o 
   4  18   6     1898.36     2027.74     90.16 o 
   5  18   6        0.84       14.20     79.09 o 
  -6  19   6      164.16      179.13     88.20 o 
  -5  19   6      163.30      123.08     85.04 o 
  -4  19   6      538.47      618.63    100.03 o 
  -3  19   6      177.05      365.38     96.04 o 
  -2  19   6     1153.54      959.31    112.60 o 
  -1  19   6     1598.74     1717.65    102.23 o 
   0  19   6     2633.72     2773.21    109.84 o 
   1  19   6      277.10      202.26     76.00 o 
   2  19   6      177.50      221.55     75.17 o 
   3  19   6       31.76       40.18     76.56 o 
   4  19   6       21.90       92.68     90.53 o 
  -5  20   6        5.86      103.02     99.77 o 
  -4  20   6      941.32      933.25    105.08 o 
  -3  20   6      245.33      278.53     99.24 o 
  -2  20   6      105.50       71.14     93.70 o 
  -1  20   6      406.89      368.38     83.66 o 
   0  20   6      192.94      291.81     88.23 o 
   1  20   6      278.86      228.49     74.73 o 
   2  20   6       17.06       93.48     89.52 o 
   3  20   6     1489.24     1483.98     99.87 o 
  -3  21   6        2.74       66.63    109.95 o 
  -2  21   6        3.11      187.31    102.02 o 
  -1  21   6      860.61      850.91     94.25 o 
   0  21   6      801.86      627.43     79.36 o 
   1  21   6      814.62      781.49     84.60 o 
 -13   0   7      296.93      366.26     76.93 o 
 -11   0   7     4984.69     4969.36    133.03 o 
  -9   0   7     1354.76     1324.89    110.17 o 
  -7   0   7       64.23      352.25     98.67 o 
  -5   0   7    32210.97    34006.43   1119.19 o 
  -3   0   7    36923.54    36890.70   2131.65 o 
  -1   0   7    14223.15    11460.67    269.44 o 
   1   0   7    27332.90    28711.08    877.02 o 
   3   0   7      368.45      487.85    106.80 o 
   5   0   7     3363.67     3652.71    153.11 o 
   7   0   7     1582.03     1583.14    101.63 o 
   9   0   7     4508.81     4227.15    107.09 o 
  11   0   7      833.99      871.24    102.54 o 
 -13   1   7       29.39      113.37     64.33 o 
 -12   1   7       15.52      -20.62     65.74 o 
 -11   1   7      471.84      430.25     72.39 o 
 -10   1   7      753.78      850.69     66.65 o 
  -9   1   7     6503.70     6742.38    155.73 o 
  -8   1   7      210.27      181.96     66.20 o 
  -7   1   7     9995.51     9467.17    326.66 o 
  -6   1   7     1974.05     2009.70     91.12 o 
  -5   1   7    16937.49    16124.38    436.44 o 
  -4   1   7      737.43      555.45     84.34 o 
  -3   1   7     4615.33     4527.45     99.72 o 
  -2   1   7     6653.37     6849.94    214.28 o 
  -1   1   7        5.14       46.70     80.09 o 
   0   1   7    11456.60    10831.44    466.12 o 
   1   1   7    17453.22    17599.61    527.08 o 
   2   1   7     3207.65     3122.79    108.52 o 
   3   1   7     9407.78     9251.47    196.67 o 
   4   1   7     3488.22     3423.47     95.77 o 
   5   1   7    22511.39    22567.59    605.90 o 
   6   1   7     1021.37     1003.80     66.56 o 
   7   1   7     2436.87     2547.44     81.54 o 
   8   1   7       92.62      177.52     69.27 o 
   9   1   7      219.22      242.22     57.01 o 
  10   1   7     1090.86     1273.43     85.50 o 
  11   1   7        0.19      138.50     65.30 o 
 -13   2   7       90.72      128.40     63.35 o 
 -12   2   7      902.32     1025.76     81.07 o 
 -11   2   7     3470.61     3358.00    167.22 o 
 -10   2   7     8121.31     7977.93    181.42 o 
  -9   2   7     2449.37     2318.74     81.85 o 
  -8   2   7     1550.99     1606.12     78.91 o 
  -7   2   7     2852.69     2557.77     85.83 o 
  -6   2   7     7554.55     7494.72    223.98 o 
  -5   2   7     4231.60     4480.02    153.86 o 
  -4   2   7     4839.79     4934.76    118.06 o 
  -3   2   7      287.77      188.61     86.08 o 
  -2   2   7      121.95       87.61     71.89 o 
  -1   2   7     7471.49     6871.39    149.50 o 
   0   2   7     3566.27     3606.46     99.57 o 
   1   2   7     1205.10     1285.27     74.67 o 
   2   2   7       16.78       75.93     70.73 o 
   3   2   7      131.96      392.24     80.25 o 
   4   2   7     7725.62     6900.22    222.97 o 
   5   2   7     4782.96     4777.20     88.07 o 
   6   2   7     4071.16     4039.42     93.80 o 
   7   2   7     1414.52     1373.10     82.65 o 
   8   2   7     1461.19     1270.57     73.73 o 
   9   2   7     2210.34     2030.02     78.59 o 
  10   2   7       57.29      230.76     66.82 o 
  11   2   7      420.48      394.24     79.44 o 
 -13   3   7      115.25      202.77     69.27 o 
 -12   3   7      138.87      117.70     78.87 o 
 -11   3   7      123.40      108.49     68.27 o 
 -10   3   7    10623.28    10146.80    270.32 o 
  -9   3   7      421.95      465.05     72.85 o 
  -8   3   7      498.12      520.75     70.51 o 
  -7   3   7       44.46      121.93     66.77 o 
  -6   3   7      120.07      121.00     84.47 o 
  -5   3   7      242.43      315.29     77.39 o 
  -4   3   7      566.91      417.28     80.70 o 
  -3   3   7     1076.51     1194.84     85.50 o 
  -2   3   7     8536.96     9598.66    204.52 o 
  -1   3   7      877.21      755.39     84.26 o 
   0   3   7    17155.98    16860.48    675.13 o 
   1   3   7      564.47      491.57     73.87 o 
   2   3   7      562.60      420.46     81.36 o 
   3   3   7        8.56       21.15     67.89 o 
   4   3   7       42.97      105.76     69.08 o 
   5   3   7        0.01       80.87     73.75 o 
   6   3   7       53.16      129.73     73.08 o 
   7   3   7     1033.27     1110.54     74.10 o 
   8   3   7      663.78      730.16     61.16 o 
   9   3   7      817.54      730.26     61.33 o 
  10   3   7    10223.59    10061.40    116.87 o 
  11   3   7       11.43       86.94     74.63 o 
 -13   4   7     1244.46     1139.47     79.62 o 
 -12   4   7      501.08      569.64     93.60 o 
 -11   4   7      226.30      272.00     64.45 o 
 -10   4   7     3495.58     3387.87    105.52 o 
  -9   4   7      475.06      488.41     77.46 o 
  -8   4   7       19.99       -1.25     79.48 o 
  -7   4   7       15.93       50.59     85.21 o 
  -6   4   7     7551.00     7949.63    298.75 o 
  -5   4   7        5.11       30.53     66.29 o 
  -4   4   7      524.83      528.27     78.46 o 
  -3   4   7      138.29      123.52     90.14 o 
  -2   4   7      217.54      209.85     92.47 o 
  -1   4   7     1295.37     1315.86     87.74 o 
   0   4   7     1601.04     1708.83     82.62 o 
   1   4   7     1500.65     1615.88     85.48 o 
   2   4   7      518.61      650.97     78.82 o 
   3   4   7        0.45       41.16     60.98 o 
   4   4   7    10690.77    10580.89    313.49 o 
   5   4   7        0.42       25.08     71.26 o 
   6   4   7     3298.22     3239.45    139.50 o 
   7   4   7      135.21      267.02     73.85 o 
   8   4   7      145.74      229.09     60.52 o 
   9   4   7     1083.83     1066.55     60.39 o 
  10   4   7        4.61       50.58     68.35 o 
  11   4   7      520.33      621.03     73.66 o 
 -13   5   7      188.71      225.63     86.99 o 
 -12   5   7      227.33      235.86     70.49 o 
 -11   5   7      234.10      289.60     74.75 o 
 -10   5   7        2.99       78.40     76.70 o 
  -9   5   7     8215.31     8054.56    151.24 o 
  -8   5   7      479.14      459.56     80.63 o 
  -7   5   7      436.70      424.44     86.26 o 
  -6   5   7      414.26      398.33     78.42 o 
  -5   5   7     9056.83     9679.38    233.17 o 
  -4   5   7     2397.97     2526.61     93.50 o 
  -3   5   7       39.59       65.68     76.18 o 
  -2   5   7      115.42       88.63     87.18 o 
  -1   5   7       28.48       59.42     73.58 o 
   0   5   7     3924.58     4014.35     96.09 o 
   1   5   7     1344.50     1225.18     88.33 o 
   2   5   7     1082.79      882.98     72.31 o 
   3   5   7     2345.51     2448.63     76.53 o 
   4   5   7       94.15      130.29     73.61 o 
   5   5   7    12012.40    12298.30    369.42 o 
   6   5   7     3593.41     3721.11     84.88 o 
   7   5   7     2002.28     2080.86     77.76 o 
   8   5   7      342.30      362.86     57.46 o 
   9   5   7      367.16      353.90     64.38 o 
  10   5   7     1684.46     1655.50     77.71 o 
 -13   6   7     1319.54     1163.07     96.41 o 
 -12   6   7      463.49      585.13     78.64 o 
 -11   6   7      317.62      361.30     83.42 o 
 -10   6   7     1072.22     1055.31     90.38 o 
  -9   6   7     4597.41     4797.95    101.33 o 
  -8   6   7      145.55      166.70     73.74 o 
  -7   6   7      360.48      391.91     86.10 o 
  -6   6   7     1132.57     1134.60     83.37 o 
  -5   6   7     2730.80     2684.00    102.33 o 
  -4   6   7       27.57      109.09     77.25 o 
  -3   6   7     2938.62     2696.71     96.73 o 
  -2   6   7      290.79      327.52     79.99 o 
  -1   6   7     7865.42     6493.24    247.86 o 
   0   6   7      338.41      265.35     83.91 o 
   1   6   7     6924.98     6389.59    218.01 o 
   2   6   7     1133.20      923.40     79.18 o 
   3   6   7      719.89      706.01     71.61 o 
   4   6   7      293.31      317.13     71.56 o 
   5   6   7        8.09       35.81     65.83 o 
   6   6   7     2161.21     2329.95     81.56 o 
   7   6   7     1674.29     1714.04     59.33 o 
   8   6   7      487.11      514.86     67.00 o 
   9   6   7     2089.48     2139.07     73.52 o 
  10   6   7      590.85      590.78     85.65 o 
 -13   7   7      209.12      202.76     69.31 o 
 -12   7   7      465.61      435.49    118.60 o 
 -11   7   7     1324.92     1274.94    122.24 o 
 -10   7   7     2114.71     2233.94     96.80 o 
  -9   7   7    15566.59    15856.73    148.38 o 
  -8   7   7      809.61      808.63     84.02 o 
  -7   7   7      877.74      958.17     83.56 o 
  -6   7   7     2007.29     2078.43     82.73 o 
  -5   7   7    23559.78    21480.77    747.11 o 
  -4   7   7     7685.99     7333.74    132.24 o 
  -3   7   7     3625.19     3433.77    110.25 o 
  -2   7   7     1107.92     1038.83     78.05 o 
  -1   7   7       12.93       80.27     87.40 o 
   0   7   7     5511.63     5602.64    202.11 o 
   1   7   7     8617.25     7903.15    174.45 o 
   2   7   7       23.08       68.00     72.71 o 
   3   7   7     4081.44     3934.77    139.80 o 
   4   7   7        0.08       15.13     65.99 o 
   5   7   7    10010.93     9412.82    288.04 o 
   6   7   7     2802.13     2932.69    124.69 o 
   7   7   7     1642.67     1708.33     84.38 o 
   8   7   7      123.91      149.75     69.99 o 
   9   7   7      822.54      777.47     68.30 o 
  10   7   7      797.32      758.30     76.27 o 
 -12   8   7       37.65       24.03     69.29 o 
 -11   8   7      333.29      364.25     67.08 o 
 -10   8   7     4046.69     4240.62    130.84 o 
  -9   8   7     2856.40     2938.86    143.07 o 
  -8   8   7     8433.17     8521.71    118.21 o 
  -7   8   7       28.04       23.55     61.63 o 
  -6   8   7    15639.97    15146.88    283.27 o 
  -5   8   7     6119.94     6209.71    178.12 o 
  -4   8   7     4061.79     3449.98    132.76 o 
  -3   8   7     3127.29     2786.61    110.73 o 
  -2   8   7      123.54       70.48     81.90 o 
  -1   8   7     4730.77     4190.62    163.41 o 
   0   8   7     6094.53     5750.38    121.70 o 
   1   8   7    10641.48    10642.34    299.62 o 
   2   8   7     5634.58     5244.09    144.01 o 
   3   8   7       59.55      108.47     81.54 o 
   4   8   7    12535.22    12027.45    264.89 o 
   5   8   7      151.35      171.77     71.07 o 
   6   8   7     2155.71     2105.98     91.82 o 
   7   8   7      653.86      745.56     59.22 o 
   8   8   7      338.94      385.31     72.99 o 
   9   8   7      821.68      868.78     70.39 o 
  10   8   7       14.34       37.52     74.66 o 
 -12   9   7      355.25      423.07     90.70 o 
 -11   9   7        0.37      102.31     83.62 o 
 -10   9   7     5766.60     5956.91    229.01 o 
  -9   9   7       11.80      112.20     85.12 o 
  -8   9   7       64.08      109.97     73.44 o 
  -7   9   7       85.78       81.63     70.11 o 
  -6   9   7     1508.95     1573.89     81.68 o 
  -5   9   7     2701.01     2722.94    150.47 o 
  -4   9   7    12977.21    12552.31    261.61 o 
  -3   9   7       77.33      167.65     82.51 o 
  -2   9   7    18909.83    18874.81    928.71 o 
  -1   9   7     3087.68     3010.73    187.15 o 
   0   9   7    25205.31    24514.26    252.65 o 
   1   9   7      135.19      214.62     74.33 o 
   2   9   7     4710.09     4743.91    120.89 o 
   3   9   7       26.71       71.83     75.57 o 
   4   9   7       33.66      115.64     65.52 o 
   5   9   7      131.57      132.02     71.62 o 
   6   9   7      772.75      835.26     74.18 o 
   7   9   7      183.42      249.57     77.06 o 
   8   9   7     1004.88     1093.98     83.36 o 
   9   9   7      539.24      595.14     84.25 o 
  10   9   7     2182.18     2029.12     88.93 o 
 -12  10   7       19.65      -16.92     83.09 o 
 -11  10   7      205.97      307.07     86.71 o 
 -10  10   7     1209.05     1376.06     80.37 o 
  -9  10   7     2179.58     2177.06     94.15 o 
  -8  10   7      670.43      642.35     85.31 o 
  -7  10   7      631.04      834.58     74.40 o 
  -6  10   7    14535.40    15142.79    169.92 o 
  -5  10   7     2964.41     3033.54     89.22 o 
  -4  10   7     2976.44     2840.35    101.16 o 
  -3  10   7      764.06      796.61     84.25 o 
  -2  10   7      133.67      182.05     76.33 o 
  -1  10   7     1038.99     1013.95     75.40 o 
   0  10   7     7659.87     7517.15    120.08 o 
   1  10   7      841.64      855.06     80.96 o 
   2  10   7     2491.88     2528.98     93.86 o 
   3  10   7     3426.62     3018.06     91.55 o 
   4  10   7     7861.76     7796.14    213.71 o 
   5  10   7      383.96      416.42     56.78 o 
   6  10   7     3228.69     3246.90     78.71 o 
   7  10   7       96.40      148.31     78.95 o 
   8  10   7       80.66      104.10     78.00 o 
   9  10   7      367.27      394.18     72.71 o 
 -11  11   7      227.11      312.08     76.39 o 
 -10  11   7     2826.65     2703.92    105.82 o 
  -9  11   7     5990.04     6254.93    107.93 o 
  -8  11   7      752.54      796.20     87.08 o 
  -7  11   7      315.35      387.56     82.31 o 
  -6  11   7      786.18      781.82     74.53 o 
  -5  11   7     1711.37     1723.06     90.84 o 
  -4  11   7      215.83      132.51     71.83 o 
  -3  11   7       95.62      172.94     85.17 o 
  -2  11   7       17.37      106.12     74.32 o 
  -1  11   7      308.18      190.97     75.70 o 
   0  11   7     2138.65     1877.86    106.47 o 
   1  11   7      273.01      297.65     91.60 o 
   2  11   7     1002.17     1074.54     79.27 o 
   3  11   7      116.25      164.59     69.00 o 
   4  11   7     2279.48     2259.25     82.64 o 
   5  11   7     6674.70     6670.81    180.06 o 
   6  11   7      702.78      737.83     80.24 o 
   7  11   7      860.89      873.55     81.83 o 
   8  11   7      215.77      412.22     81.33 o 
   9  11   7     1422.87     1549.57     90.92 o 
 -11  12   7     2799.65     2505.56    113.31 o 
 -10  12   7      102.48      206.45     83.42 o 
  -9  12   7       34.85      101.31     93.95 o 
  -8  12   7        5.29       -6.45     75.54 o 
  -7  12   7        0.97       66.43     81.95 o 
  -6  12   7      158.74      239.36     68.33 o 
  -5  12   7       84.84      103.82     71.78 o 
  -4  12   7      679.12      602.56     74.73 o 
  -3  12   7       13.71       21.07     80.27 o 
  -2  12   7      207.67      229.97     88.52 o 
  -1  12   7     1210.50     1173.25     73.87 o 
   0  12   7      413.85      353.75     82.08 o 
   1  12   7     3965.53     4149.36    135.30 o 
   2  12   7      182.81      262.33     84.72 o 
   3  12   7      126.05      188.09     68.27 o 
   4  12   7        4.53       55.39     71.26 o 
   5  12   7      194.81      238.17     71.11 o 
   6  12   7      429.62      373.21     75.24 o 
   7  12   7      209.98      274.50     79.00 o 
   8  12   7       99.97      125.79     72.07 o 
   9  12   7     6046.96     6020.71    267.44 o 
 -11  13   7      476.46      593.02     98.27 o 
 -10  13   7      725.67      867.10     89.47 o 
  -9  13   7     1819.29     1950.25    105.71 o 
  -8  13   7      427.92      478.04     84.38 o 
  -7  13   7     1430.83     1437.70     81.74 o 
  -6  13   7       19.32       25.04     79.53 o 
  -5  13   7     2523.46     2484.87     89.91 o 
  -4  13   7      490.49      492.00     91.71 o 
  -3  13   7      660.51      580.07     79.22 o 
  -2  13   7      396.63      430.56     81.32 o 
  -1  13   7       45.76       83.33     70.54 o 
   0  13   7      869.84      970.78     78.36 o 
   1  13   7     2284.02     2198.50     94.83 o 
   2  13   7     1751.90     1594.79    103.44 o 
   3  13   7      141.53      192.75     65.24 o 
   4  13   7      300.10      325.54     72.13 o 
   5  13   7     9350.47     8413.41    313.35 o 
   6  13   7      683.39      662.56     75.09 o 
   7  13   7     1069.86     1041.92     90.08 o 
   8  13   7       99.12      154.06     80.56 o 
 -10  14   7     1399.60     1288.74     97.78 o 
  -9  14   7        1.81      -34.61     88.47 o 
  -8  14   7      148.67      235.64     80.96 o 
  -7  14   7      884.72      844.91     81.50 o 
  -6  14   7     5395.31     5283.96    114.25 o 
  -5  14   7     1365.28     1485.10     84.13 o 
  -4  14   7     1654.70     1526.51     85.77 o 
  -3  14   7      497.18      498.38     89.51 o 
  -2  14   7       26.29       86.37     85.07 o 
  -1  14   7     1419.50     1569.57     79.43 o 
   0  14   7      456.55      533.64     77.28 o 
   1  14   7     4341.67     4442.44    115.03 o 
   2  14   7     4505.54     4615.97    137.16 o 
   3  14   7      813.24      796.33     79.40 o 
   4  14   7     4385.70     4060.88    152.08 o 
   5  14   7       45.64      113.25     61.37 o 
   6  14   7      168.00      264.63     69.78 o 
   7  14   7      730.61      601.10     78.30 o 
   8  14   7     1338.39     1255.73     78.68 o 
 -10  15   7     2245.39     2517.91    106.96 o 
  -9  15   7       44.52       29.30     81.73 o 
  -8  15   7      459.67      380.94     77.00 o 
  -7  15   7       21.68       88.63     73.00 o 
  -6  15   7     1921.03     1705.11     96.62 o 
  -5  15   7      141.42      203.46     82.94 o 
  -4  15   7     3164.38     3428.86    140.79 o 
  -3  15   7      269.38      236.05     71.61 o 
  -2  15   7     6935.73     6884.86    265.13 o 
  -1  15   7      225.57      253.54     65.35 o 
   0  15   7     8300.30     8301.65    171.82 o 
   1  15   7      376.52      302.68     72.24 o 
   2  15   7     2569.03     2531.15    120.34 o 
   3  15   7      140.79      203.89     82.76 o 
   4  15   7      535.66      539.01     74.04 o 
   5  15   7      106.52      214.71     72.18 o 
   6  15   7     1407.86     1539.76     86.63 o 
   7  15   7      663.55      712.14     77.03 o 
  -9  16   7        0.07      125.73     90.37 o 
  -8  16   7     2491.98     2328.52    108.57 o 
  -7  16   7      451.68      540.26     88.98 o 
  -6  16   7     7472.54     7470.18    210.88 o 
  -5  16   7      391.15      446.61     82.95 o 
  -4  16   7     4260.27     4314.59    103.50 o 
  -3  16   7     1683.14     1680.93     93.40 o 
  -2  16   7      111.04      137.17     84.64 o 
  -1  16   7     1377.32     1511.36     94.20 o 
   0  16   7     2721.63     2841.39    104.52 o 
   1  16   7        6.61       92.94     78.74 o 
   2  16   7     3192.58     3375.96     99.92 o 
   3  16   7      825.07      745.76     76.96 o 
   4  16   7     2761.60     2831.20     87.00 o 
   5  16   7      292.34      353.18     68.69 o 
   6  16   7     2353.12     2084.86     86.89 o 
  -8  17   7     1307.01     1301.98     95.75 o 
  -7  17   7     3296.04     3034.98    147.46 o 
  -6  17   7      953.83      918.27     83.40 o 
  -5  17   7     3465.14     3359.93    114.60 o 
  -4  17   7      755.48      880.36     99.06 o 
  -3  17   7      361.16      426.66     93.63 o 
  -2  17   7     3353.28     3159.75    160.53 o 
  -1  17   7      492.89      514.50    101.69 o 
   0  17   7     1764.94     1873.39    101.68 o 
   1  17   7     1980.21     1974.64     81.17 o 
   2  17   7      499.57      612.48     74.64 o 
   3  17   7     2817.80     2753.07     95.56 o 
   4  17   7      246.95      161.96     78.96 o 
   5  17   7     3364.32     3046.91     85.63 o 
   6  17   7      517.88      503.25     77.30 o 
  -7  18   7      123.70      158.45     85.46 o 
  -6  18   7        0.15       36.52     91.85 o 
  -5  18   7     1287.30     1226.38    102.46 o 
  -4  18   7     1427.76     1336.74    100.54 o 
  -3  18   7     2340.67     2438.20    110.38 o 
  -2  18   7      750.29      847.41     91.30 o 
  -1  18   7     2810.99     3046.83    104.34 o 
   0  18   7       12.77      102.46     67.30 o 
   1  18   7     1976.83     1810.13     85.41 o 
   2  18   7      136.47      255.22     87.34 o 
   3  18   7      637.09      605.87     92.72 o 
   4  18   7      316.08      386.81     89.55 o 
   5  18   7        0.19      106.59     85.79 o 
  -6  19   7      433.82      309.18     90.81 o 
  -5  19   7     1932.01     2052.67    109.67 o 
  -4  19   7      636.34      605.07     92.59 o 
  -3  19   7      172.11      178.50     78.47 o 
  -2  19   7      231.69      295.25     98.39 o 
  -1  19   7        0.07      153.56     96.51 o 
   0  19   7      194.54      224.67     79.57 o 
   1  19   7     1265.46     1208.53     73.54 o 
   2  19   7       93.72      222.16     82.35 o 
   3  19   7     1314.42     1234.42     78.49 o 
   4  19   7     1473.01     1403.40     90.53 o 
  -5  20   7      391.15      450.43    132.69 o 
  -4  20   7        4.42       21.05     99.65 o 
  -3  20   7      152.06      251.24     82.10 o 
  -2  20   7      486.44      544.47     88.43 o 
  -1  20   7      133.93      143.55     72.46 o 
   0  20   7      130.56      164.98     71.90 o 
   1  20   7      715.56      655.16     88.48 o 
   2  20   7      329.41      347.51     80.35 o 
 -12   0   8      215.62      173.96     89.64 o 
 -10   0   8    19815.54    18988.35    797.47 o 
  -8   0   8     3369.71     3490.16    212.62 o 
  -6   0   8    36821.37    35757.98   3261.74 o 
  -4   0   8     4960.52     4964.45    141.29 o 
  -2   0   8     1107.72     1088.70    110.16 o 
   0   0   8    58274.76    56034.59   1427.00 o 
   2   0   8     4666.85     3791.77    172.36 o 
   4   0   8    13967.26    12904.78    546.12 o 
   6   0   8      355.68      486.19    110.67 o 
   8   0   8     2446.02     2376.26    118.80 o 
  10   0   8      397.42      241.55    108.59 o 
 -13   1   8      458.80      411.07     67.97 o 
 -12   1   8       52.40       36.16     65.59 o 
 -11   1   8      776.88      749.73     72.24 o 
 -10   1   8     3898.78     4048.66     87.69 o 
  -9   1   8     3584.10     3551.26     81.41 o 
  -8   1   8       12.37       61.18     63.82 o 
  -7   1   8      212.64      245.67     70.05 o 
  -6   1   8    11047.42    11681.40    344.51 o 
  -5   1   8     3616.41     3428.25     88.92 o 
  -4   1   8     9844.64     9180.68    129.18 o 
  -3   1   8      140.06      206.39     69.98 o 
  -2   1   8     6397.92     5540.63    135.23 o 
  -1   1   8      102.76      226.71     74.83 o 
   0   1   8    31364.15    30731.17   1606.17 o 
   1   1   8     6529.96     6704.43    211.38 o 
   2   1   8      550.96      591.28     67.50 o 
   3   1   8     1370.97     1271.63     76.35 o 
   4   1   8      674.96      652.99     80.69 o 
   5   1   8     4246.60     4192.27     88.54 o 
   6   1   8     5831.60     5774.56    181.87 o 
   7   1   8     1814.38     1855.39     77.63 o 
   8   1   8       16.72      -15.38     68.76 o 
   9   1   8      100.59       61.81     61.50 o 
  10   1   8     3600.42     3387.04     83.28 o 
 -13   2   8     1529.17     1430.98     84.71 o 
 -12   2   8      188.12      267.24     66.67 o 
 -11   2   8     2979.68     2999.49     82.73 o 
 -10   2   8     2938.67     2926.65     92.33 o 
  -9   2   8      754.43      771.67     68.20 o 
  -8   2   8        3.38        0.66     77.42 o 
  -7   2   8      485.48      358.05     81.07 o 
  -6   2   8     3375.77     3141.26    107.06 o 
  -5   2   8    21117.61    21703.40    432.23 o 
  -4   2   8     2478.64     2209.88     90.47 o 
  -3   2   8     4194.70     4338.28    122.23 o 
  -2   2   8      325.65      549.84     75.61 o 
  -1   2   8    16532.40    16502.80    421.40 o 
   0   2   8    15192.03    14898.61    726.44 o 
   1   2   8     2707.79     2248.43     84.92 o 
   2   2   8      322.24      167.71     73.90 o 
   3   2   8     3679.36     3677.09    107.35 o 
   4   2   8     1651.08     1601.79     77.50 o 
   5   2   8     2320.68     2488.78     86.02 o 
   6   2   8      430.52      465.27     67.34 o 
   7   2   8     1358.26     1378.24     77.80 o 
   8   2   8      392.17      446.96     60.73 o 
   9   2   8     5576.87     5743.72    125.07 o 
  10   2   8     1204.14     1337.71     77.36 o 
 -13   3   8       81.76      195.53     78.71 o 
 -12   3   8      890.89      815.92     69.01 o 
 -11   3   8      231.86      263.59     68.47 o 
 -10   3   8      584.89      579.96     67.89 o 
  -9   3   8     4647.90     4536.05     89.73 o 
  -8   3   8      200.02      188.50     68.81 o 
  -7   3   8      481.15      558.32     77.81 o 
  -6   3   8      992.72      943.67     83.76 o 
  -5   3   8     9275.48    10103.09    190.00 o 
  -4   3   8       15.23       85.21     78.33 o 
  -3   3   8       27.61      103.25     77.57 o 
  -2   3   8      193.37      250.93     71.32 o 
  -1   3   8     1360.45     1443.27     81.29 o 
   0   3   8      378.22      338.39     74.98 o 
   1   3   8      240.96      156.63     70.36 o 
   2   3   8     1960.21     1950.59     74.25 o 
   3   3   8     3352.25     3190.52    109.34 o 
   4   3   8     3582.58     3433.58    129.28 o 
   5   3   8     5718.87     5945.76    128.68 o 
   6   3   8        7.51       12.59     72.64 o 
   7   3   8     2335.55     2466.09     79.83 o 
   8   3   8       71.34      115.75     70.54 o 
   9   3   8      335.34      297.08     63.19 o 
  10   3   8       63.89       89.05     72.77 o 
 -13   4   8     1666.66     1617.45     86.74 o 
 -12   4   8      126.37      293.46     77.83 o 
 -11   4   8      645.28      661.15     69.62 o 
 -10   4   8     1258.81     1228.75     68.46 o 
  -9   4   8     2147.57     2243.60     79.88 o 
  -8   4   8        5.72      -12.43     69.30 o 
  -7   4   8      123.51      126.92     67.32 o 
  -6   4   8      496.48      444.21     77.84 o 
  -5   4   8     6996.46     7289.14    163.74 o 
  -4   4   8     3730.33     4096.82    130.66 o 
  -3   4   8       59.39      124.00     69.19 o 
  -2   4   8      911.39      925.42     92.71 o 
  -1   4   8     7494.06     7840.44    229.27 o 
   0   4   8     1768.71     1840.26     85.46 o 
   1   4   8     3688.61     3432.30    130.51 o 
   2   4   8      380.39      433.71     72.70 o 
   3   4   8      501.40      493.14     66.84 o 
   4   4   8     1762.24     1761.37     69.68 o 
   5   4   8     2717.71     2914.36     84.60 o 
   6   4   8     2575.93     2569.33     78.26 o 
   7   4   8     1704.04     1707.84     73.48 o 
   8   4   8       60.03      160.56     66.01 o 
   9   4   8     4419.63     4540.67     90.51 o 
  10   4   8      284.37      325.50     73.20 o 
 -13   5   8      140.16      194.94     69.82 o 
 -12   5   8     2545.96     2573.10     99.31 o 
 -11   5   8      760.12      742.43     75.07 o 
 -10   5   8     1573.22     1499.23     76.53 o 
  -9   5   8     3799.58     3692.57     85.95 o 
  -8   5   8      962.55     1000.66     75.63 o 
  -7   5   8       48.54      120.67     72.46 o 
  -6   5   8     1336.39     1345.00     83.76 o 
  -5   5   8      699.34      749.15     81.59 o 
  -4   5   8     1261.68     1125.42     79.69 o 
  -3   5   8      322.16      338.03     75.99 o 
  -2   5   8      121.57       69.52     79.46 o 
  -1   5   8      215.90      329.95     72.78 o 
   0   5   8     8098.18     8480.02    214.27 o 
   1   5   8      272.61      349.46     67.00 o 
   2   5   8      568.05      578.83     74.17 o 
   3   5   8      181.88      227.14     65.40 o 
   4   5   8      497.10      552.76     75.09 o 
   5   5   8     5239.40     5029.28    154.24 o 
   6   5   8     1849.51     1815.82     76.93 o 
   7   5   8      399.64      421.95     64.93 o 
   8   5   8     2358.43     2139.96     68.83 o 
   9   5   8        0.10       94.81     66.18 o 
  10   5   8     3535.35     3367.56    117.94 o 
 -13   6   8        2.61       73.53     69.31 o 
 -12   6   8      110.52       78.47     81.13 o 
 -11   6   8     2044.31     2023.98     98.67 o 
 -10   6   8     6323.16     6161.25    141.82 o 
  -9   6   8      497.50      501.32     71.75 o 
  -8   6   8     3299.14     3214.33    101.29 o 
  -7   6   8     1241.83     1219.69     83.03 o 
  -6   6   8     5394.91     5471.83    146.32 o 
  -5   6   8       22.22       26.58     72.80 o 
  -4   6   8     1896.33     1821.58     82.81 o 
  -3   6   8       49.01      122.07     80.42 o 
  -2   6   8       16.97       73.98     82.78 o 
  -1   6   8      135.66      142.53     76.77 o 
   0   6   8    11839.94    12086.87    438.79 o 
   1   6   8     4794.91     5010.26    153.37 o 
   2   6   8      310.92      267.04     63.34 o 
   3   6   8     2187.07     2018.54     87.58 o 
   4   6   8    18936.27    18559.90    530.15 o 
   5   6   8     4057.80     4130.73    172.11 o 
   6   6   8     1428.85     1434.26     71.53 o 
   7   6   8       30.66       65.92     55.74 o 
   8   6   8      238.87      194.80     65.09 o 
   9   6   8       72.03       76.41     72.60 o 
  10   6   8      420.68      416.96     66.53 o 
 -12   7   8     1450.02     1317.87     88.53 o 
 -11   7   8      145.40      210.20     76.13 o 
 -10   7   8       27.42      145.13     84.39 o 
  -9   7   8     1472.82     1427.76     89.24 o 
  -8   7   8      914.86      929.19     89.32 o 
  -7   7   8      605.80      572.36     81.50 o 
  -6   7   8     5473.71     5707.85    219.58 o 
  -5   7   8     1430.72     1257.02     82.78 o 
  -4   7   8    18665.33    16975.51    668.74 o 
  -3   7   8      656.16      744.57     76.29 o 
  -2   7   8     9695.32     9591.33    168.92 o 
  -1   7   8      101.93       91.13     75.16 o 
   0   7   8    19896.25    19840.10    591.92 o 
   1   7   8     5831.96     5628.06    115.97 o 
   2   7   8     1715.77     1598.65     89.91 o 
   3   7   8      178.69      201.42     71.45 o 
   4   7   8     2880.73     2927.37    122.32 o 
   5   7   8        9.70       69.24     69.49 o 
   6   7   8      172.65      246.29     71.54 o 
   7   7   8        8.52       37.55     60.80 o 
   8   7   8     1249.34     1345.17     61.43 o 
   9   7   8       10.83      126.55     62.70 o 
  10   7   8     3094.56     3035.31     92.99 o 
 -12   8   8      111.17      212.71     76.71 o 
 -11   8   8     3790.41     3901.34    101.50 o 
 -10   8   8     3216.88     3080.72    105.72 o 
  -9   8   8        5.82       14.08     70.45 o 
  -8   8   8     1741.96     1813.89     85.46 o 
  -7   8   8     2700.61     2732.13     95.91 o 
  -6   8   8      676.18      734.61     71.07 o 
  -5   8   8    11544.83    11455.93    262.01 o 
  -4   8   8     3686.28     3315.29    153.06 o 
  -3   8   8    15153.81    13917.31    548.24 o 
  -2   8   8      104.51      185.57     82.54 o 
  -1   8   8    21571.62    20872.92    459.34 o 
   0   8   8     5040.98     4844.99     99.14 o 
   1   8   8      593.50      616.22     73.68 o 
   2   8   8      466.58      494.31     80.59 o 
   3   8   8     2047.87     2143.26     81.54 o 
   4   8   8     5615.04     4860.87    219.48 o 
   5   8   8     2029.97     1849.09     81.69 o 
   6   8   8     2449.44     2407.42     83.09 o 
   7   8   8      350.46      311.95     57.68 o 
   8   8   8       59.64      183.66     76.87 o 
   9   8   8     1869.85     1769.35     82.88 o 
 -12   9   8       55.21       35.10     80.00 o 
 -11   9   8     3528.45     3671.98    119.57 o 
 -10   9   8      914.16      926.78     93.03 o 
  -9   9   8     8053.99     8250.89    123.47 o 
  -8   9   8      489.56      566.77     87.49 o 
  -7   9   8     4773.29     4992.19    130.43 o 
  -6   9   8     2174.64     2143.13     84.65 o 
  -5   9   8     7096.52     6919.82    164.60 o 
  -4   9   8      163.73      234.53     70.96 o 
  -3   9   8      421.09      402.46     72.89 o 
  -2   9   8        1.76      123.08     74.63 o 
  -1   9   8     1981.78     1724.40     93.25 o 
   0   9   8      640.16      744.53     84.41 o 
   1   9   8    11174.11    10625.45    141.36 o 
   2   9   8       41.50       29.73     69.95 o 
   3   9   8     4295.41     4333.34    157.98 o 
   4   9   8     3258.23     3386.52    144.08 o 
   5   9   8     5787.45     5939.21    112.35 o 
   6   9   8      175.36      189.15     67.23 o 
   7   9   8      856.36      855.38     66.11 o 
   8   9   8        6.20       65.28     75.85 o 
   9   9   8       11.26       14.46     71.22 o 
 -12  10   8      140.93       10.24     82.28 o 
 -11  10   8     1148.85     1260.97     80.48 o 
 -10  10   8      348.54      336.29     95.49 o 
  -9  10   8     1539.35     1525.76    124.28 o 
  -8  10   8     1236.83     1298.24     90.41 o 
  -7  10   8       60.46       93.37     73.13 o 
  -6  10   8     1384.51     1545.90     95.94 o 
  -5  10   8    11202.00    10528.09    217.17 o 
  -4  10   8      225.55      180.05     71.24 o 
  -3  10   8     4179.28     3867.80    157.88 o 
  -2  10   8      869.61      985.25     73.34 o 
  -1  10   8     8076.07     8169.57    132.25 o 
   0  10   8       33.53      188.68     79.40 o 
   1  10   8     3188.72     3082.62     95.61 o 
   2  10   8      147.85      244.84     73.99 o 
   3  10   8      798.44      884.56     79.66 o 
   4  10   8     8161.32     8297.10    206.70 o 
   5  10   8     2009.20     1928.59     84.76 o 
   6  10   8      413.39      446.71     62.12 o 
   7  10   8      242.28      320.13     85.18 o 
   8  10   8     1867.14     1896.13     82.18 o 
   9  10   8     1943.45     1938.06     81.94 o 
 -11  11   8      452.60      468.66     84.64 o 
 -10  11   8      543.68      513.84     91.80 o 
  -9  11   8     1675.73     1758.83    122.30 o 
  -8  11   8      155.43      223.21     77.63 o 
  -7  11   8       23.54       64.08     75.26 o 
  -6  11   8      397.15      472.69     78.91 o 
  -5  11   8     1506.30     1492.37     80.34 o 
  -4  11   8     2438.67     2341.33     94.46 o 
  -3  11   8       21.05       79.31     79.82 o 
  -2  11   8     1055.36     1005.58     86.81 o 
  -1  11   8      949.73      915.57     88.56 o 
   0  11   8     4556.52     4248.72    252.37 o 
   1  11   8     1384.65     1314.17     88.69 o 
   2  11   8      198.37      145.86     66.76 o 
   3  11   8       13.12       60.45     73.47 o 
   4  11   8      166.85      124.50     81.07 o 
   5  11   8     1348.52     1345.38     71.48 o 
   6  11   8     1570.94     1703.56     80.51 o 
   7  11   8       13.01       62.09     78.41 o 
   8  11   8     1818.93     1867.38     91.57 o 
 -11  12   8        0.19      -51.52     81.25 o 
 -10  12   8     4602.51     4713.38    112.54 o 
  -9  12   8      826.85      848.54     81.86 o 
  -8  12   8      238.52      314.16     76.74 o 
  -7  12   8       19.20      141.27     74.73 o 
  -6  12   8     2069.53     2158.76     91.50 o 
  -5  12   8        1.21      -12.34     73.73 o 
  -4  12   8      939.37      924.66     77.35 o 
  -3  12   8       42.08      116.43     73.15 o 
  -2  12   8      595.10      516.69     72.39 o 
  -1  12   8      143.57      214.36     85.50 o 
   0  12   8     2676.26     2715.16     94.33 o 
   1  12   8        0.18       51.94     69.29 o 
   2  12   8        7.85       89.24     75.26 o 
   3  12   8      200.56      227.93     78.55 o 
   4  12   8    11988.92    11742.30    262.83 o 
   5  12   8      154.54      200.49     58.76 o 
   6  12   8      758.73      964.48     88.10 o 
   7  12   8        3.94      167.99     86.29 o 
   8  12   8     1294.92     1444.88     89.03 o 
 -10  13   8      739.22      633.85     80.77 o 
  -9  13   8      225.99      313.55     95.96 o 
  -8  13   8      885.41      651.34     82.70 o 
  -7  13   8     1584.23     1500.21     85.16 o 
  -6  13   8     1340.41     1406.24     80.93 o 
  -5  13   8      250.55      215.08     73.21 o 
  -4  13   8     2760.65     2759.14    158.99 o 
  -3  13   8      282.21      222.67     77.08 o 
  -2  13   8      171.92      324.49     80.19 o 
  -1  13   8       35.94       70.43     74.28 o 
   0  13   8     5429.67     5131.57    333.12 o 
   1  13   8     2245.76     2270.53     93.11 o 
   2  13   8      442.24      500.44     80.85 o 
   3  13   8      462.13      562.64     81.39 o 
   4  13   8        0.16       56.86     68.76 o 
   5  13   8       95.48      170.09     73.84 o 
   6  13   8     1401.19     1413.18     89.29 o 
   7  13   8      147.69      137.77     85.05 o 
   8  13   8     1468.01     1420.57     99.88 o 
 -10  14   8     2954.28     2988.69    110.34 o 
  -9  14   8       32.17       45.54     90.70 o 
  -8  14   8      342.93      363.60     87.36 o 
  -7  14   8       37.69       24.72     76.68 o 
  -6  14   8      937.04      857.53     84.00 o 
  -5  14   8     1321.79     1443.02     93.10 o 
  -4  14   8      270.44      288.09     68.22 o 
  -3  14   8     2515.81     2406.16    108.08 o 
  -2  14   8        7.47       59.69     69.19 o 
  -1  14   8     3162.55     2893.98    131.81 o 
   0  14   8      407.26      381.35     76.70 o 
   1  14   8      217.08      262.38     72.19 o 
   2  14   8      247.82      394.52     71.16 o 
   3  14   8      373.98      390.57     56.80 o 
   4  14   8     2236.63     2283.50     87.62 o 
   5  14   8     2125.92     2167.03     87.47 o 
   6  14   8     2524.06     2419.09     90.67 o 
   7  14   8      937.55      923.61     82.74 o 
  -9  15   8     4456.34     4693.18    119.90 o 
  -8  15   8       50.77       18.44     74.59 o 
  -7  15   8     2457.48     2438.62    100.83 o 
  -6  15   8     1371.44     1515.99     86.62 o 
  -5  15   8     2768.06     2845.73     89.59 o 
  -4  15   8       75.18       57.67     71.27 o 
  -3  15   8        0.18      113.37     83.58 o 
  -2  15   8      374.90      343.25     80.42 o 
  -1  15   8      363.32      499.03     69.09 o 
   0  15   8      459.28      531.82     89.11 o 
   1  15   8     4878.33     5247.12    126.82 o 
   2  15   8     1035.71      938.28     69.00 o 
   3  15   8     2154.09     2328.62     92.56 o 
   4  15   8      214.60      230.98     72.97 o 
   5  15   8     2818.31     2759.03    115.22 o 
   6  15   8      346.09      443.14     77.22 o 
  -9  16   8      239.04      243.22    101.12 o 
  -8  16   8      116.34      181.18     98.31 o 
  -7  16   8      913.80      952.96     79.55 o 
  -6  16   8     2479.26     2574.01    118.84 o 
  -5  16   8     7021.52     7111.83    118.93 o 
  -4  16   8       88.62      129.36     79.27 o 
  -3  16   8     6324.59     5916.88    347.98 o 
  -2  16   8       96.02       24.25     67.23 o 
  -1  16   8     8013.94     7687.56    160.73 o 
   0  16   8     1238.02     1364.07     70.07 o 
   1  16   8     1692.04     1727.14     83.56 o 
   2  16   8      775.10      846.38     80.71 o 
   3  16   8        8.30       81.69     75.83 o 
   4  16   8      362.36      404.81     69.68 o 
   5  16   8      735.33      848.96     77.44 o 
   6  16   8       83.48      190.14     77.32 o 
  -8  17   8      515.59      540.59     92.49 o 
  -7  17   8      216.47      263.80     95.96 o 
  -6  17   8      280.69      564.24     90.55 o 
  -5  17   8     2549.45     2747.93     96.75 o 
  -4  17   8     4358.51     4404.00    182.92 o 
  -3  17   8        4.64       -1.16     78.11 o 
  -2  17   8     4235.66     4470.30    132.68 o 
  -1  17   8     1534.06     1617.40     84.61 o 
   0  17   8     4328.25     4024.84    142.85 o 
   1  17   8     1224.55     1306.25    108.21 o 
   2  17   8      606.83      625.95     81.21 o 
   3  17   8      865.21     1003.52     95.66 o 
   4  17   8       16.84      -22.27     71.06 o 
   5  17   8      876.41      859.31     85.79 o 
  -7  18   8       18.31       98.70     79.90 o 
  -6  18   8     3158.91     2926.95    116.04 o 
  -5  18   8       89.47       65.70     76.58 o 
  -4  18   8       71.30       89.59     84.40 o 
  -3  18   8       21.97       66.50     81.60 o 
  -2  18   8      377.59      294.11     80.61 o 
  -1  18   8      108.18      138.54     71.52 o 
   0  18   8     3100.98     3009.85     95.89 o 
   1  18   8      222.66      208.73     76.92 o 
   2  18   8      993.55      984.52     83.18 o 
   3  18   8     2488.54     2379.03    107.52 o 
   4  18   8     4778.54     4482.54    227.61 o 
  -6  19   8      153.86      162.60     90.77 o 
  -5  19   8      130.98      156.45     82.84 o 
  -4  19   8     1044.89      916.67     87.52 o 
  -3  19   8      620.49      485.83     83.32 o 
  -2  19   8      802.68      803.06     78.91 o 
  -1  19   8     1263.55     1392.03     89.74 o 
   0  19   8     1904.68     1874.28     94.37 o 
   1  19   8      182.76      285.53     91.40 o 
   2  19   8        0.78       71.98     75.11 o 
   3  19   8      107.12      143.08     74.63 o 
  -4  20   8      567.78      626.77    102.42 o 
  -3  20   8      424.31      360.30    101.60 o 
  -2  20   8       74.65      126.22     82.19 o 
  -1  20   8     1926.43     1899.96     94.36 o 
   0  20   8      398.95      380.69     82.36 o 
   1  20   8      143.11      223.99     81.92 o 
 -13   0   9       56.77      246.60    130.40 o 
 -11   0   9     3085.32     2984.93    137.02 o 
  -9   0   9        4.06      203.02     92.60 o 
  -7   0   9      579.83      526.76    126.98 o 
  -5   0   9    33391.66    31954.75   2267.71 o 
  -3   0   9    38070.26    38505.16    895.54 o 
  -1   0   9    11097.69     9555.83    599.62 o 
   1   0   9     1717.67     1577.03    155.16 o 
   3   0   9        0.13       59.04     80.83 o 
   5   0   9     5301.00     5462.01    277.95 o 
   7   0   9       40.50      106.84    109.32 o 
   9   0   9     4678.24     4307.33    244.20 o 
 -13   1   9      762.83      630.94     83.41 o 
 -12   1   9       71.64       94.71     76.12 o 
 -11   1   9     3060.99     3012.07     80.44 o 
 -10   1   9      397.75      404.17     73.11 o 
  -9   1   9    10249.02    10170.43    160.54 o 
  -8   1   9      335.30      306.28     70.26 o 
  -7   1   9     5941.63     5912.64    175.28 o 
  -6   1   9     9929.33    10309.35    388.95 o 
  -5   1   9     4853.13     4545.20    176.78 o 
  -4   1   9     3855.35     3493.72    105.47 o 
  -3   1   9      464.30      561.97     63.54 o 
  -2   1   9     4501.91     4266.33    178.38 o 
  -1   1   9     5832.62     4846.11    149.51 o 
   0   1   9     8596.87     8609.10    462.76 o 
   1   1   9    17133.98    17252.41    403.04 o 
   2   1   9      383.79      373.92     70.14 o 
   3   1   9     1449.30     1267.63     71.51 o 
   4   1   9        9.15        6.88     70.31 o 
   5   1   9     8578.45     8739.69    307.43 o 
   6   1   9      704.16      756.59     82.27 o 
   7   1   9       28.77       35.34     68.83 o 
   8   1   9      213.66      318.81     74.95 o 
   9   1   9      549.80      702.96     79.94 o 
  10   1   9      424.81      516.48     68.74 o 
 -13   2   9      214.24      303.30     77.93 o 
 -12   2   9      635.77      616.21     75.53 o 
 -11   2   9     1294.19     1304.85     74.70 o 
 -10   2   9    15705.18    15040.35    261.96 o 
  -9   2   9      631.66      593.40     69.28 o 
  -8   2   9      914.83      948.31     82.67 o 
  -7   2   9      637.77      759.84     72.36 o 
  -6   2   9     1216.59     1117.40     84.74 o 
  -5   2   9     2184.01     2008.96     82.69 o 
  -4   2   9     1696.71     1859.61     83.64 o 
  -3   2   9     2057.98     2097.80     76.26 o 
  -2   2   9       22.58       54.24     66.83 o 
  -1   2   9        1.59      154.18     75.79 o 
   0   2   9    10024.32     9707.04    230.52 o 
   1   2   9      389.91      538.98     72.09 o 
   2   2   9     8138.21     8753.70    219.94 o 
   3   2   9     2895.49     2820.59     98.64 o 
   4   2   9    11441.64    11242.56    269.73 o 
   5   2   9     3389.21     3552.47     83.22 o 
   6   2   9     4399.50     4513.34    137.61 o 
   7   2   9      125.99      164.85     68.71 o 
   8   2   9      973.89      948.51     75.83 o 
   9   2   9      494.20      557.80     58.52 o 
  10   2   9     1460.90     1394.38     70.20 o 
 -13   3   9      311.66      488.98     78.96 o 
 -12   3   9       36.75      -25.96     63.59 o 
 -11   3   9       99.75      155.04     67.86 o 
 -10   3   9       64.00       98.35     73.91 o 
  -9   3   9       99.96      209.88     75.33 o 
  -8   3   9       12.50      -31.61     61.56 o 
  -7   3   9       27.72        1.02     78.05 o 
  -6   3   9     5665.77     5787.89     94.94 o 
  -5   3   9       52.34       79.75     72.88 o 
  -4   3   9     8672.50     8730.27    394.56 o 
  -3   3   9       89.70      147.46     71.76 o 
  -2   3   9       13.63       31.49     67.57 o 
  -1   3   9     1020.34      906.67     75.69 o 
   0   3   9     2619.73     2462.54     76.18 o 
   1   3   9       35.30       44.92     68.11 o 
   2   3   9       31.01       59.97     61.05 o 
   3   3   9     1441.53     1510.73     76.16 o 
   4   3   9      942.45      973.31     70.84 o 
   5   3   9      407.34      447.85     74.73 o 
   6   3   9     5733.31     6206.79    139.73 o 
   7   3   9       97.46      196.33     61.11 o 
   8   3   9      675.63      699.44     69.36 o 
   9   3   9      355.52      368.97     65.80 o 
  10   3   9     6117.23     5811.56    122.43 o 
 -13   4   9      479.49      462.70     71.22 o 
 -12   4   9        3.33      109.76     67.30 o 
 -11   4   9       75.81      112.09     65.23 o 
 -10   4   9     7722.99     7689.97    191.56 o 
  -9   4   9        0.03       59.49     64.47 o 
  -8   4   9      151.30      181.73     70.53 o 
  -7   4   9      533.87      535.02     86.25 o 
  -6   4   9     1320.78     1349.83     82.40 o 
  -5   4   9      895.70      909.83     79.50 o 
  -4   4   9       47.58       98.12     67.53 o 
  -3   4   9       19.09       31.17     81.44 o 
  -2   4   9     2709.16     2762.99    105.54 o 
  -1   4   9     2059.75     2064.85     81.29 o 
   0   4   9     8602.72     8243.45    180.15 o 
   1   4   9       89.13      116.36     63.09 o 
   2   4   9      600.77      719.45     64.41 o 
   3   4   9      150.84      220.26     71.31 o 
   4   4   9     4614.73     4311.72    162.26 o 
   5   4   9      752.48      798.13     83.02 o 
   6   4   9     1826.95     2042.13     90.29 o 
   7   4   9      843.88      803.92     71.09 o 
   8   4   9        4.23      128.98     69.45 o 
   9   4   9     1309.86     1358.98     65.34 o 
  10   4   9     1915.09     1953.85     82.14 o 
 -13   5   9       97.39       47.67     87.22 o 
 -12   5   9      304.84      325.14     70.99 o 
 -11   5   9      755.93      834.35     67.75 o 
 -10   5   9      641.53      703.02     67.30 o 
  -9   5   9     8121.83     7817.30    221.25 o 
  -8   5   9        0.90       89.65     70.94 o 
  -7   5   9       28.27       30.75     73.50 o 
  -6   5   9     1360.13     1281.27     83.75 o 
  -5   5   9     1295.42     1312.05     80.45 o 
  -4   5   9     2879.76     2863.98     93.90 o 
  -3   5   9      157.23      104.39     74.30 o 
  -2   5   9      807.82      843.14     89.68 o 
  -1   5   9     3498.98     3459.95    127.31 o 
   0   5   9     4790.73     4544.36    126.20 o 
   1   5   9     3342.22     3254.37     77.25 o 
   2   5   9      879.52      798.60     70.46 o 
   3   5   9     2510.32     2267.07     78.95 o 
   4   5   9     2172.50     2096.19     76.98 o 
   5   5   9     1573.92     1600.09     76.48 o 
   6   5   9      632.19      765.94     76.28 o 
   7   5   9       17.94       19.63     61.08 o 
   8   5   9      831.75      820.48     64.62 o 
   9   5   9      383.93      394.44     63.71 o 
  10   5   9     1598.24     1722.87    113.29 o 
 -13   6   9      198.28      217.72     88.40 o 
 -12   6   9      421.15      462.61     76.06 o 
 -11   6   9     3100.66     2928.84     96.03 o 
 -10   6   9     1552.96     1457.08     75.54 o 
  -9   6   9      144.60      200.22     69.32 o 
  -8   6   9       32.04       69.16     62.73 o 
  -7   6   9      385.87      377.69     66.86 o 
  -6   6   9     1754.19     1705.62     79.55 o 
  -5   6   9    15428.67    14901.15    244.98 o 
  -4   6   9       56.87      111.06     75.08 o 
  -3   6   9     2938.18     2915.30     90.22 o 
  -2   6   9      185.41      163.88     69.22 o 
  -1   6   9    11845.68    10668.07    327.61 o 
   0   6   9       17.46       19.36     61.12 o 
   1   6   9      344.35      291.81     69.07 o 
   2   6   9      258.35      324.38     67.59 o 
   3   6   9       81.43      181.76     73.29 o 
   4   6   9     1080.44     1055.55     68.24 o 
   5   6   9     5069.12     5155.05    108.02 o 
   6   6   9      629.86      619.95     63.59 o 
   7   6   9      593.28      555.13     69.43 o 
   8   6   9      155.76      201.82     54.49 o 
   9   6   9     2298.43     2238.26     81.09 o 
 -12   7   9      725.79      781.68     83.86 o 
 -11   7   9     2716.96     2579.61     82.88 o 
 -10   7   9       40.92       59.92     63.50 o 
  -9   7   9     4617.39     4828.61     97.24 o 
  -8   7   9        2.52       18.17     57.69 o 
  -7   7   9     6200.00     6188.00     92.10 o 
  -6   7   9      560.16      524.57     71.27 o 
  -5   7   9     3974.77     3921.14     96.67 o 
  -4   7   9     4972.28     4727.00     93.70 o 
  -3   7   9       14.47       78.13     69.15 o 
  -2   7   9       49.72       58.61     69.29 o 
  -1   7   9    14817.03    15539.83    308.26 o 
   0   7   9      965.61     1094.42     79.65 o 
   1   7   9    11962.42    11921.50    459.51 o 
   2   7   9      836.18      845.58     71.43 o 
   3   7   9     4755.70     4479.79     85.57 o 
   4   7   9     1282.11     1279.51     74.50 o 
   5   7   9     8092.85     8360.16    144.85 o 
   6   7   9      644.46      703.13     68.51 o 
   7   7   9      731.95      791.52     82.90 o 
   8   7   9      602.90      525.45     65.65 o 
   9   7   9        5.67       14.86     72.14 o 
 -12   8   9      221.80      235.43     74.07 o 
 -11   8   9        1.05       -2.88     74.38 o 
 -10   8   9     7779.28     7768.12    134.81 o 
  -9   8   9      191.38      264.77     78.07 o 
  -8   8   9     2850.80     2757.20    100.13 o 
  -7   8   9      303.50      263.94     70.96 o 
  -6   8   9     9719.37     9621.93    197.06 o 
  -5   8   9    12738.64    12531.84    462.72 o 
  -4   8   9      628.76      715.18     78.07 o 
  -3   8   9     1011.07      870.82     87.59 o 
  -2   8   9      124.68      242.49     76.25 o 
  -1   8   9      966.40      883.35     73.90 o 
   0   8   9    15486.92    15667.33    143.41 o 
   1   8   9     8954.61     9264.48    221.04 o 
   2   8   9      127.96       95.17     68.09 o 
   3   8   9     1407.52     1328.89     70.46 o 
   4   8   9    11541.76    11224.97    314.12 o 
   5   8   9        4.67        3.94     68.01 o 
   6   8   9     1478.79     1503.57     71.25 o 
   7   8   9       62.33      114.37     64.07 o 
   8   8   9       45.53      170.26     69.55 o 
   9   8   9      518.60      486.94     70.49 o 
 -12   9   9      114.28      199.59     79.69 o 
 -11   9   9       25.22       31.16    101.37 o 
 -10   9   9      599.98      875.68    102.25 o 
  -9   9   9      210.47      398.70     88.45 o 
  -8   9   9     3215.55     3350.57     95.70 o 
  -7   9   9       18.72       14.09     71.66 o 
  -6   9   9     2281.13     2273.94     76.38 o 
  -5   9   9       93.14      125.87     68.58 o 
  -4   9   9    19799.15    18513.38    558.16 o 
  -3   9   9     1137.79     1113.78     76.26 o 
  -2   9   9     7558.45     7622.37    232.12 o 
  -1   9   9     2019.21     1896.72     80.54 o 
   0   9   9     7053.17     7309.13    254.76 o 
   1   9   9       38.18       68.56     67.59 o 
   2   9   9      641.69      617.41     82.34 o 
   3   9   9      268.66      290.22     64.33 o 
   4   9   9      781.64      772.56     79.47 o 
   5   9   9       67.18      113.37     65.69 o 
   6   9   9     3856.01     3798.88    110.71 o 
   7   9   9       38.53      154.03     62.84 o 
   8   9   9      688.31      719.50     84.64 o 
   9   9   9      397.93      441.07     91.68 o 
 -12  10   9        7.24      148.86    116.37 o 
 -11  10   9      103.35      202.37     90.85 o 
 -10  10   9     7910.47     8001.89    130.30 o 
  -9  10   9     1858.53     1999.86     97.73 o 
  -8  10   9     1180.90     1095.55     74.73 o 
  -7  10   9      259.70      270.26     71.77 o 
  -6  10   9     6548.91     6728.83    422.20 o 
  -5  10   9     3029.78     3016.39     84.65 o 
  -4  10   9      292.52      201.06     77.62 o 
  -3  10   9      313.15      429.32     78.16 o 
  -2  10   9        1.05       26.27     67.32 o 
  -1  10   9     4559.91     4637.11    103.01 o 
   0  10   9    18309.56    17771.50    576.69 o 
   1  10   9      548.73      582.89     71.78 o 
   2  10   9      146.99      179.20     61.22 o 
   3  10   9     1373.92     1427.70     77.07 o 
   4  10   9     3423.97     3276.28     89.17 o 
   5  10   9        0.45      -25.46     72.62 o 
   6  10   9      287.37      295.40     71.28 o 
   7  10   9        7.41       22.40     65.61 o 
   8  10   9        5.87       90.01     80.42 o 
 -11  11   9     1151.60     1270.52    104.41 o 
 -10  11   9      799.67      906.50     94.02 o 
  -9  11   9     2946.07     2922.84    102.56 o 
  -8  11   9      701.69      677.01     73.62 o 
  -7  11   9     1651.11     1577.52     80.82 o 
  -6  11   9     1662.49     1717.16     86.42 o 
  -5  11   9      217.23      139.07     66.49 o 
  -4  11   9     2122.69     1976.27     73.10 o 
  -3  11   9       48.92       25.85     67.77 o 
  -2  11   9      548.01      591.33     79.57 o 
  -1  11   9       60.87      110.96     73.10 o 
   0  11   9       92.03      229.83     83.94 o 
   1  11   9    10093.45     9437.28    268.11 o 
   2  11   9       97.17      182.45     68.59 o 
   3  11   9     2635.17     2685.19     85.13 o 
   4  11   9     1993.79     1928.89     83.25 o 
   5  11   9     3454.17     3416.95     89.54 o 
   6  11   9     2314.92     2409.24     93.39 o 
   7  11   9      200.52      341.26     78.34 o 
   8  11   9      369.48      335.82     78.25 o 
 -11  12   9     1212.28     1224.78    130.50 o 
 -10  12   9        0.87       50.67     82.94 o 
  -9  12   9      477.44      553.72     89.76 o 
  -8  12   9       38.85      175.41     74.81 o 
  -7  12   9       91.95       64.87     71.72 o 
  -6  12   9        0.77       86.24     78.01 o 
  -5  12   9     2237.50     2626.03     88.22 o 
  -4  12   9      335.64      445.49     72.46 o 
  -3  12   9      556.01      471.08     69.41 o 
  -2  12   9       92.62      124.49     66.44 o 
  -1  12   9      883.40     1000.15     83.91 o 
   0  12   9      591.75      544.69     89.27 o 
   1  12   9      247.05      206.50     96.75 o 
   2  12   9      130.65      151.63     78.48 o 
   3  12   9       13.62       46.82     70.36 o 
   4  12   9      207.06      220.75     67.37 o 
   5  12   9     2713.91     2646.92     76.25 o 
   6  12   9      214.05      219.08     64.78 o 
   7  12   9     1238.59     1256.31     87.41 o 
 -10  13   9      322.67      440.93     93.41 o 
  -9  13   9     2910.91     2565.27    105.85 o 
  -8  13   9      134.75      176.40     71.58 o 
  -7  13   9      379.24      448.87     78.84 o 
  -6  13   9       17.84       77.99     79.31 o 
  -5  13   9      384.02      449.01     82.77 o 
  -4  13   9      237.54      186.21     79.43 o 
  -3  13   9      141.11      178.57     71.89 o 
  -2  13   9       90.15      187.55     80.23 o 
  -1  13   9     1213.94     1183.67     92.11 o 
   0  13   9       40.76      132.52     73.09 o 
   1  13   9     5422.51     5752.57    147.41 o 
   2  13   9      329.20      269.84     79.89 o 
   3  13   9      922.04      939.06     85.41 o 
   4  13   9      228.07      217.56     71.27 o 
   5  13   9     2859.25     2755.23     83.00 o 
   6  13   9      598.13      676.83     80.10 o 
   7  13   9      105.31      241.60     83.11 o 
 -10  14   9     2687.88     2543.09    123.20 o 
  -9  14   9       23.96       90.82     79.58 o 
  -8  14   9      338.66      394.62     77.04 o 
  -7  14   9     1988.83     1956.39     91.51 o 
  -6  14   9     1985.44     2095.58    118.14 o 
  -5  14   9     2077.65     2097.96     88.78 o 
  -4  14   9       14.76      103.11     59.66 o 
  -3  14   9     1141.20      968.07     88.63 o 
  -2  14   9        0.51        4.59     72.28 o 
  -1  14   9      406.32      556.13     87.41 o 
   0  14   9     2180.02     2121.34     93.07 o 
   1  14   9     4135.88     4068.79    168.33 o 
   2  14   9      497.63      547.20     77.53 o 
   3  14   9       28.04       26.91     73.26 o 
   4  14   9     3321.99     3210.84    125.46 o 
   5  14   9      500.71      590.24     76.40 o 
   6  14   9      154.48      190.88     86.84 o 
  -9  15   9      487.15      558.11     95.92 o 
  -8  15   9      517.70      500.22     90.52 o 
  -7  15   9      271.30      407.98     79.61 o 
  -6  15   9     4095.45     3884.56     95.46 o 
  -5  15   9      131.13      239.31     74.92 o 
  -4  15   9     5630.81     5689.72    144.93 o 
  -3  15   9      204.35      246.58     68.71 o 
  -2  15   9     3021.38     3170.49    179.76 o 
  -1  15   9      263.16      314.06     75.73 o 
   0  15   9     4784.07     4736.52    117.17 o 
   1  15   9        7.62      123.05     79.73 o 
   2  15   9       48.61      133.71     63.69 o 
   3  15   9       17.84      -23.05     68.93 o 
   4  15   9      341.09      372.69     78.91 o 
   5  15   9      325.82      388.54     72.75 o 
   6  15   9     1917.70     1814.15     87.97 o 
  -8  16   9     2322.00     2519.40    102.14 o 
  -7  16   9       32.26      152.80     80.10 o 
  -6  16   9     2544.65     2514.47    102.06 o 
  -5  16   9      837.98      791.69     93.00 o 
  -4  16   9      505.44      461.03     78.22 o 
  -3  16   9     1674.48     1632.25     77.97 o 
  -2  16   9     1246.59     1345.77     97.97 o 
  -1  16   9     1356.49     1538.44     95.33 o 
   0  16   9     6267.60     6088.84    141.64 o 
   1  16   9     1144.87     1005.93     82.37 o 
   2  16   9     1939.67     1805.96     81.75 o 
   3  16   9      109.70      273.52     82.64 o 
   4  16   9     3151.21     2954.95     94.12 o 
   5  16   9       12.03       52.98     76.69 o 
  -7  17   9     2170.04     2265.61     95.24 o 
  -6  17   9     2388.81     2385.65    121.58 o 
  -5  17   9     1552.75     1569.88     89.63 o 
  -4  17   9     2270.93     2790.82    162.92 o 
  -3  17   9     1070.38     1061.03     75.45 o 
  -2  17   9      657.65      675.28     68.22 o 
  -1  17   9      405.75      423.78     65.66 o 
   0  17   9      745.11      873.19     79.07 o 
   1  17   9     3151.09     2971.04     92.79 o 
   2  17   9        9.87       86.57     81.21 o 
   3  17   9     4941.32     4531.93    109.63 o 
   4  17   9     1047.69     1090.10    100.01 o 
  -6  18   9        0.40      148.05     99.16 o 
  -5  18   9     2778.77     2942.44    187.22 o 
  -4  18   9      513.06      421.84     90.70 o 
  -3  18   9     2346.38     2033.78    102.63 o 
  -2  18   9      851.99      740.98     82.71 o 
  -1  18   9     4372.27     4225.91    125.40 o 
   0  18   9      310.47      486.36     87.33 o 
   1  18   9       52.97       70.92     82.53 o 
   2  18   9       32.04       21.76     78.31 o 
   3  18   9      117.91      170.53     81.28 o 
  -5  19   9      716.20      604.24    100.39 o 
  -4  19   9      301.84      300.40     91.58 o 
  -3  19   9       39.71      125.36     77.57 o 
  -2  19   9      313.07      379.53     83.40 o 
  -1  19   9      749.91      819.58     82.12 o 
   0  19   9      244.01      244.50     84.83 o 
   1  19   9     1302.80     1058.16     93.10 o 
   2  19   9       64.79      107.12     95.06 o 
  -2  20   9      322.90      442.27    126.54 o 
  -1  20   9       13.80      166.73    154.30 o 
 -12   0  10       13.57      104.81     87.53 o 
 -10   0  10    20352.74    20662.27    792.49 o 
  -8   0  10     3265.24     3207.74    244.76 o 
  -6   0  10     4073.05     4407.27    219.53 o 
  -4   0  10     1121.26     1166.73     94.24 o 
  -2   0  10    11155.30    11040.08    603.45 o 
   0   0  10    19226.54    15311.27    436.63 o 
   2   0  10     7463.73     7912.86    136.04 o 
   4   0  10     5579.09     5443.51    218.82 o 
   6   0  10      123.77      251.94    103.39 o 
   8   0  10      747.88      846.44    112.28 o 
 -13   1  10      225.11      200.57     77.30 o 
 -12   1  10     1523.38     1457.72     77.65 o 
 -11   1  10     2295.63     2389.81     75.41 o 
 -10   1  10       23.45      172.84     73.71 o 
  -9   1  10     1591.25     1658.98     82.10 o 
  -8   1  10      356.95      371.97     73.48 o 
  -7   1  10      200.95      199.14     73.48 o 
  -6   1  10    20095.77    20953.29    567.33 o 
  -5   1  10      405.50      382.16     70.34 o 
  -4   1  10    15119.40    14426.52    296.20 o 
  -3   1  10      175.02      257.04     65.77 o 
  -2   1  10     6541.69     6237.46    118.02 o 
  -1   1  10     3985.01     4071.80    206.94 o 
   0   1  10     2066.36     2399.54     87.92 o 
   1   1  10     4939.24     4959.70    246.99 o 
   2   1  10       82.86       46.29     62.61 o 
   3   1  10     2104.27     2088.43     79.85 o 
   4   1  10     4903.60     4491.64    159.92 o 
   5   1  10     2026.59     2160.17     93.26 o 
   6   1  10     5021.88     5154.66    118.58 o 
   7   1  10      210.59      312.66     67.06 o 
   8   1  10      373.20      339.86     68.09 o 
   9   1  10      450.50      458.23     80.60 o 
 -13   2  10      164.70      118.72     74.34 o 
 -12   2  10      268.89      197.09     63.91 o 
 -11   2  10      305.50      314.10     69.66 o 
 -10   2  10     5179.63     5014.94    107.64 o 
  -9   2  10     1315.54     1305.37     73.77 o 
  -8   2  10      412.29      353.75     70.31 o 
  -7   2  10     1241.23     1266.39     89.25 o 
  -6   2  10     2149.12     2170.53     89.91 o 
  -5   2  10    12805.41    13241.66    415.49 o 
  -4   2  10      651.65      591.40     63.07 o 
  -3   2  10     3662.08     3319.91     81.48 o 
  -2   2  10      700.33      585.81     66.39 o 
  -1   2  10    13353.89    13733.57    301.28 o 
   0   2  10     9451.74     9547.13    232.96 o 
   1   2  10      576.27      526.51     69.77 o 
   2   2  10      862.15      860.41     75.19 o 
   3   2  10      668.83      797.25     70.50 o 
   4   2  10        5.26      105.32     66.81 o 
   5   2  10     4796.19     5049.01    105.50 o 
   6   2  10      528.91      532.75     81.86 o 
   7   2  10     1330.38     1277.70     71.58 o 
   8   2  10      475.98      597.41     68.02 o 
   9   2  10     3086.44     3104.24    151.84 o 
 -13   3  10     1026.00      968.33     78.85 o 
 -12   3  10      101.38      108.11     69.09 o 
 -11   3  10     1928.69     1894.72     84.36 o 
 -10   3  10      379.87      461.50     63.81 o 
  -9   3  10     4915.54     4700.11    109.06 o 
  -8   3  10      131.28      226.66     78.22 o 
  -7   3  10      260.63      240.95     69.78 o 
  -6   3  10      122.88      170.50     73.96 o 
  -5   3  10      195.05      316.58     65.32 o 
  -4   3  10        6.91       37.35     68.85 o 
  -3   3  10      150.89      186.99     62.32 o 
  -2   3  10      367.60      382.78     66.52 o 
  -1   3  10     5480.96     5611.90    238.50 o 
   0   3  10        2.34       13.38     75.90 o 
   1   3  10     5272.04     5163.36    166.57 o 
   2   3  10      833.19      704.04     73.88 o 
   3   3  10     2044.37     2021.27     73.62 o 
   4   3  10        4.48       35.08     62.91 o 
   5   3  10      930.97      885.31     75.43 o 
   6   3  10      373.26      443.98     72.76 o 
   7   3  10      345.68      423.69     63.89 o 
   8   3  10        1.27        8.16     68.95 o 
   9   3  10     1121.56     1171.86     69.34 o 
 -13   4  10      151.77      176.45     73.38 o 
 -12   4  10       18.63       52.03     62.91 o 
 -11   4  10       12.08      162.61     75.86 o 
 -10   4  10     1666.13     1647.74     91.29 o 
  -9   4  10       18.12      112.14     68.41 o 
  -8   4  10      418.79      389.30     77.95 o 
  -7   4  10      524.48      527.73     70.72 o 
  -6   4  10      225.37      340.67     74.86 o 
  -5   4  10     4286.65     4274.00     91.70 o 
  -4   4  10      790.68      835.88     76.17 o 
  -3   4  10      281.60      309.55     67.02 o 
  -2   4  10       20.41       96.01     59.88 o 
  -1   4  10       92.08      133.66     61.34 o 
   0   4  10     1744.38     1735.19     70.57 o 
   1   4  10      209.95      179.66     66.18 o 
   2   4  10        3.69       43.36     63.17 o 
   3   4  10      159.69      227.40     63.28 o 
   4   4  10      722.36      683.15     68.35 o 
   5   4  10    10247.60    10108.12    242.77 o 
   6   4  10      160.56      160.56     61.01 o 
   7   4  10     1367.70     1396.21     80.94 o 
   8   4  10       22.94      166.22     78.04 o 
   9   4  10     2542.38     2540.01     76.60 o 
 -13   5  10       53.20       24.49     74.85 o 
 -12   5  10     2667.11     2419.35     82.39 o 
 -11   5  10     1983.71     1939.67     77.35 o 
 -10   5  10      402.61      416.55     67.24 o 
  -9   5  10       16.40       91.33     65.07 o 
  -8   5  10      131.48      176.18     68.62 o 
  -7   5  10      426.46      509.41     67.96 o 
  -6   5  10      944.09      897.83     78.04 o 
  -5   5  10     2432.83     2648.20     94.65 o 
  -4   5  10     4316.56     4307.13     98.94 o 
  -3   5  10      531.44      481.51     69.55 o 
  -2   5  10      416.36      406.54     68.15 o 
  -1   5  10     2375.37     2465.31     83.25 o 
   0   5  10       46.15      155.38     67.92 o 
   1   5  10     2933.96     2816.98    118.76 o 
   2   5  10       20.63       79.70     65.33 o 
   3   5  10      517.46      580.61     67.11 o 
   4   5  10     4166.53     4003.17    154.95 o 
   5   5  10     1998.24     2030.22     81.30 o 
   6   5  10     3944.17     4047.18     88.51 o 
   7   5  10     2000.56     2035.16     83.81 o 
   8   5  10     2241.31     2335.97     83.86 o 
   9   5  10      860.68      825.12     65.73 o 
 -12   6  10      886.43      883.44     78.79 o 
 -11   6  10      898.71      981.11     82.36 o 
 -10   6  10     4243.84     4281.02    117.14 o 
  -9   6  10      566.62      630.53     66.14 o 
  -8   6  10     5781.08     5577.36    100.59 o 
  -7   6  10      593.13      644.86     82.77 o 
  -6   6  10      271.41      282.50     74.41 o 
  -5   6  10        8.60      -15.97     67.34 o 
  -4   6  10     1004.02     1162.02     81.95 o 
  -3   6  10       85.46      117.29     70.76 o 
  -2   6  10      222.70      235.92     69.67 o 
  -1   6  10     1301.98     1278.35     81.32 o 
   0   6  10    23584.54    22695.02    653.97 o 
   1   6  10     4709.91     4585.97    150.35 o 
   2   6  10      720.49      752.62     68.95 o 
   3   6  10      676.74      677.57     78.43 o 
   4   6  10     2671.93     2739.67     95.79 o 
   5   6  10        1.52       38.31     60.98 o 
   6   6  10     1274.94     1198.74     77.01 o 
   7   6  10        0.10       -8.56     64.55 o 
   8   6  10      113.54      153.74     73.28 o 
   9   6  10       32.81      179.49     65.78 o 
 -12   7  10      113.05      131.06     75.07 o 
 -11   7  10      728.74      799.45     74.30 o 
 -10   7  10      124.34      188.15     71.34 o 
  -9   7  10     2069.76     2098.03     80.24 o 
  -8   7  10     1177.73     1108.85     81.44 o 
  -7   7  10      797.84      842.31     69.19 o 
  -6   7  10     7886.34     7539.62    185.40 o 
  -5   7  10     1977.04     1930.13     89.33 o 
  -4   7  10    26948.05    26688.69    797.99 o 
  -3   7  10     2550.93     2618.38     81.87 o 
  -2   7  10     2718.13     2566.58     88.03 o 
  -1   7  10     2070.48     1963.04     88.00 o 
   0   7  10     5741.44     5863.53    335.10 o 
   1   7  10     1306.97     1226.31     68.12 o 
   2   7  10      879.71      920.68     76.92 o 
   3   7  10     2379.61     2449.17     79.77 o 
   4   7  10     2805.65     2802.85    113.55 o 
   5   7  10        0.94      118.65     68.50 o 
   6   7  10     1210.33     1330.37     67.65 o 
   7   7  10      279.44      268.26     60.06 o 
   8   7  10      499.52      553.40     58.68 o 
   9   7  10       80.54      106.39     90.13 o 
 -12   8  10      671.41      712.56     82.67 o 
 -11   8  10      349.05      408.83     72.21 o 
 -10   8  10     4803.83     4804.66     95.46 o 
  -9   8  10      306.29      359.07     65.02 o 
  -8   8  10     2176.73     2130.41     76.89 o 
  -7   8  10     9393.05     9083.87    216.51 o 
  -6   8  10        2.61       24.10     66.63 o 
  -5   8  10     9459.54     9624.02    156.93 o 
  -4   8  10      176.34      243.66     70.58 o 
  -3   8  10     4525.88     4376.63     94.32 o 
  -2   8  10      566.51      647.93     81.85 o 
  -1   8  10     9543.27     9543.99    251.62 o 
   0   8  10     9095.48     8546.55    377.00 o 
   1   8  10       41.76      108.44     74.40 o 
   2   8  10      278.46      223.79     70.93 o 
   3   8  10      647.20      655.03     71.40 o 
   4   8  10     1454.45     1377.38     66.65 o 
   5   8  10     7462.64     7008.25    176.58 o 
   6   8  10      122.84      164.58     65.46 o 
   7   8  10      865.80      820.59     71.84 o 
   8   8  10       68.37      119.59     61.20 o 
 -12   9  10      136.32      226.44     82.15 o 
 -11   9  10     4540.33     4534.56    157.73 o 
 -10   9  10      126.29      135.80     73.81 o 
  -9   9  10     6377.72     6436.73    102.57 o 
  -8   9  10      172.31      205.36     65.32 o 
  -7   9  10     1276.13     1343.24     71.63 o 
  -6   9  10        1.40       86.36     60.88 o 
  -5   9  10     1811.23     1765.04     87.99 o 
  -4   9  10       20.52        1.49     78.14 o 
  -3   9  10     2194.00     2068.88     83.44 o 
  -2   9  10       16.37       75.63     69.43 o 
  -1   9  10     6031.20     5906.55    128.89 o 
   0   9  10      202.04      302.44     69.74 o 
   1   9  10    11999.23    11987.19    276.19 o 
   2   9  10       87.54      104.43     68.38 o 
   3   9  10     3811.44     3521.78    102.23 o 
   4   9  10      322.66      309.66     69.27 o 
   5   9  10     1863.21     1831.71     87.95 o 
   6   9  10      301.83      331.92     73.56 o 
   7   9  10      559.92      496.66     71.22 o 
   8   9  10       32.73       48.07     80.36 o 
 -11  10  10      119.47      203.50     89.20 o 
 -10  10  10      885.12      947.82     80.59 o 
  -9  10  10      359.64      323.14     75.33 o 
  -8  10  10       24.33      101.70     72.32 o 
  -7  10  10      678.88      780.18     72.26 o 
  -6  10  10      702.15      792.74     73.80 o 
  -5  10  10    11389.25    11662.92    213.78 o 
  -4  10  10     1630.31     1663.58     84.10 o 
  -3  10  10     4679.32     4687.44    120.88 o 
  -2  10  10       27.48       35.10     66.29 o 
  -1  10  10     1325.37     1311.13     80.39 o 
   0  10  10     2123.76     2114.58     90.12 o 
   1  10  10       46.26      150.60     72.30 o 
   2  10  10        1.74      129.42     65.44 o 
   3  10  10     3162.90     3187.36    105.89 o 
   4  10  10     1580.04     1587.86     79.59 o 
   5  10  10     5097.44     5489.81    120.02 o 
   6  10  10      306.70      367.92     78.94 o 
   7  10  10     1072.45      945.18     68.66 o 
   8  10  10      554.88      683.31     83.27 o 
 -11  11  10      930.52      995.28     90.76 o 
 -10  11  10        1.99       -1.91     70.68 o 
  -9  11  10     3020.05     2878.91    113.09 o 
  -8  11  10     1713.83     1696.33     78.93 o 
  -7  11  10       20.11        9.83     64.04 o 
  -6  11  10      101.43      173.90     67.79 o 
  -5  11  10       11.98       86.28     59.53 o 
  -4  11  10     3405.59     3032.42     98.17 o 
  -3  11  10       93.46      159.96     67.74 o 
  -2  11  10     2646.67     2628.01    101.11 o 
  -1  11  10      239.15      280.57     79.59 o 
   0  11  10      913.93     1151.29     90.54 o 
   1  11  10     1863.95     1728.84     83.94 o 
   2  11  10     1178.58     1371.59    104.40 o 
   3  11  10      594.07      572.01     71.10 o 
   4  11  10       13.91       28.84     65.62 o 
   5  11  10       63.31       26.73     72.90 o 
   6  11  10     2669.47     2445.96     89.51 o 
   7  11  10       21.98      -48.86     71.04 o 
 -10  12  10     4223.51     4287.27    146.67 o 
  -9  12  10      912.50      891.43     88.00 o 
  -8  12  10       69.10       55.06     78.84 o 
  -7  12  10      191.30      235.35     68.21 o 
  -6  12  10      126.07      211.82     63.22 o 
  -5  12  10       13.94       15.17     67.73 o 
  -4  12  10      366.21      400.13     69.57 o 
  -3  12  10      542.12      520.15     78.67 o 
  -2  12  10       15.33       97.08     79.65 o 
  -1  12  10      492.37      453.62     87.74 o 
   0  12  10     5624.33     4963.75    118.34 o 
   1  12  10       43.57      210.02    112.27 o 
   2  12  10      301.08      400.53     77.93 o 
   3  12  10        1.64       75.29     71.84 o 
   4  12  10     1471.27     1539.66     86.28 o 
   5  12  10      239.16      241.63     75.62 o 
   6  12  10       21.30       16.23     67.68 o 
   7  12  10       31.30       29.89     76.77 o 
 -10  13  10       75.34      168.63     85.13 o 
  -9  13  10       56.92      130.07     82.42 o 
  -8  13  10       27.23       94.09     76.69 o 
  -7  13  10     2442.85     2432.77     90.09 o 
  -6  13  10     2562.06     2580.45     74.77 o 
  -5  13  10       16.27       21.94     63.61 o 
  -4  13  10     2845.43     2672.87    115.93 o 
  -3  13  10      121.30      258.19     75.70 o 
  -2  13  10      395.22      386.44     82.20 o 
  -1  13  10       76.12      129.85     77.82 o 
   0  13  10      865.62      987.46     92.86 o 
   1  13  10        3.05       93.34     76.31 o 
   2  13  10       13.86       17.15     67.72 o 
   3  13  10     1135.54     1071.32     79.06 o 
   4  13  10      486.50      514.71     71.57 o 
   5  13  10        0.49        8.74     64.68 o 
   6  13  10     2034.96     2018.38     96.45 o 
  -9  14  10      879.32      984.41     97.13 o 
  -8  14  10      128.30      212.43     85.92 o 
  -7  14  10        1.92      103.50     72.64 o 
  -6  14  10        9.74      149.52     70.86 o 
  -5  14  10     2796.80     2712.84     86.92 o 
  -4  14  10        0.23       78.70     74.36 o 
  -3  14  10     1389.03     1435.12     85.76 o 
  -2  14  10       82.53      161.08     70.33 o 
  -1  14  10     1114.36     1213.19     87.59 o 
   0  14  10     1734.65     1816.72    105.00 o 
   1  14  10      838.79      856.10     91.80 o 
   2  14  10      459.20      380.41     81.96 o 
   3  14  10     1082.45     1151.53     80.90 o 
   4  14  10     1243.54     1293.20     71.77 o 
   5  14  10     2433.71     2417.61     78.22 o 
   6  14  10     2114.20     2176.18     97.08 o 
  -9  15  10     3376.29     3374.98    109.14 o 
  -8  15  10      100.69      159.50     86.09 o 
  -7  15  10     1500.40     1651.08    121.83 o 
  -6  15  10      504.10      537.93     68.22 o 
  -5  15  10       29.99       29.74     80.90 o 
  -4  15  10      383.51      525.49     78.74 o 
  -3  15  10       46.03      134.73     71.86 o 
  -2  15  10       20.31       10.19     67.62 o 
  -1  15  10     5999.59     5758.22    206.14 o 
   0  15  10       99.12      143.68     68.04 o 
   1  15  10     2721.65     2582.00     89.47 o 
   2  15  10      610.79      636.38     91.03 o 
   3  15  10     6453.40     6406.63    134.61 o 
   4  15  10      217.74      204.79     68.61 o 
   5  15  10      561.52      452.29     83.88 o 
  -8  16  10      232.68      205.71     86.64 o 
  -7  16  10     2005.22     1903.41     88.62 o 
  -6  16  10     1162.26     1242.27     79.58 o 
  -5  16  10    10298.34     9809.55    359.61 o 
  -4  16  10     1861.18     1746.09     86.31 o 
  -3  16  10     3131.45     3214.98     91.58 o 
  -2  16  10       45.78       67.65     81.24 o 
  -1  16  10     4083.43     4061.56    158.82 o 
   0  16  10     2012.68     2251.48     84.93 o 
   1  16  10       55.26      105.35     74.70 o 
   2  16  10       16.92       81.55     66.95 o 
   3  16  10      264.98      395.88     70.99 o 
   4  16  10      678.34      686.73     88.45 o 
  -7  17  10      544.42      555.73     89.41 o 
  -6  17  10     3295.83     3167.96    370.20 o 
  -5  17  10        8.83       81.32     74.87 o 
  -4  17  10     4424.98     4347.42    137.16 o 
  -3  17  10       48.38       97.65     72.90 o 
  -2  17  10     3024.71     2922.86     94.49 o 
  -1  17  10     3375.62     3450.27    153.62 o 
   0  17  10      691.18      671.93     89.13 o 
   1  17  10     1164.11     1265.81     77.02 o 
   2  17  10      109.23      186.31     75.74 o 
   3  17  10      496.98      551.29     90.64 o 
  -6  18  10      696.91      572.40     92.94 o 
  -5  18  10      171.79      187.93     76.72 o 
  -4  18  10      418.01      506.17     75.68 o 
  -3  18  10      220.86      321.00     76.80 o 
  -2  18  10       74.09      125.94     99.63 o 
  -1  18  10      802.32      824.44     80.81 o 
   0  18  10     4201.05     4158.21     99.37 o 
   1  18  10      104.84       66.02     83.91 o 
   2  18  10     1655.68     1602.26    109.54 o 
  -4  19  10     1464.44     1409.44    102.27 o 
  -3  19  10      167.28      158.00     75.61 o 
  -2  19  10      226.09      189.88     85.13 o 
  -1  19  10        4.05       27.51     81.70 o 
   0  19  10       11.55       64.53     81.77 o 
 -13   0  11     1188.28     1243.05    130.41 o 
 -11   0  11     3246.22     3240.09    195.97 o 
  -9   0  11     4377.34     4291.70    152.09 o 
  -7   0  11     3709.38     3650.05    228.61 o 
  -5   0  11    37716.98    38495.54   1457.02 o 
  -3   0  11     6915.10     6571.98    285.57 o 
  -1   0  11      699.04      750.31    110.47 o 
   1   0  11     1468.07     1640.43    104.31 o 
   3   0  11      159.30      225.14     95.37 o 
   5   0  11     9153.92     9590.46    358.31 o 
   7   0  11      202.73      320.98    130.54 o 
   9   0  11     2354.47     2005.17    116.37 o 
 -13   1  11     1012.96      918.47     82.57 o 
 -12   1  11       18.60      121.41     71.47 o 
 -11   1  11     3505.37     3444.98     87.81 o 
 -10   1  11      727.33      748.92     78.73 o 
  -9   1  11     9653.85     9031.97    154.11 o 
  -8   1  11      782.11      787.97     77.36 o 
  -7   1  11      222.44      272.36     68.99 o 
  -6   1  11     2008.45     2147.74     99.44 o 
  -5   1  11     1422.00     1441.90     88.86 o 
  -4   1  11     5265.95     5273.03    197.71 o 
  -3   1  11     3471.87     3404.27    134.91 o 
  -2   1  11     1666.09     1595.52     67.64 o 
  -1   1  11    10222.72     9178.40    270.49 o 
   0   1  11     1718.97     1836.08     96.19 o 
   1   1  11    12269.27    12816.40    333.64 o 
   2   1  11      161.77      265.36     60.97 o 
   3   1  11      529.12      486.56     65.92 o 
   4   1  11      997.97      907.38     68.69 o 
   5   1  11      491.63      473.12     75.51 o 
   6   1  11     1167.20     1148.14     81.44 o 
   7   1  11        0.15       53.04     66.59 o 
   8   1  11      281.73      413.43     79.62 o 
   9   1  11     1648.20     1644.20     82.59 o 
 -13   2  11      762.36      859.38     77.69 o 
 -12   2  11      112.04      173.20     65.31 o 
 -11   2  11       95.05      188.10     66.32 o 
 -10   2  11     8912.45     8376.86    174.68 o 
  -9   2  11      169.68      139.62     76.40 o 
  -8   2  11      251.84      286.75     74.88 o 
  -7   2  11      490.51      435.50     72.36 o 
  -6   2  11      236.12      270.83     67.06 o 
  -5   2  11     3905.53     3895.00    138.48 o 
  -4   2  11      209.27      291.44     68.18 o 
  -3   2  11     1317.29     1254.18     68.57 o 
  -2   2  11      541.16      475.46     69.04 o 
  -1   2  11        2.58      257.21    136.76 o 
   0   2  11    12998.74    12733.59    332.59 o 
   1   2  11     3456.70     3273.95     81.94 o 
   2   2  11     1103.97     1026.83     72.49 o 
   3   2  11     2300.59     2243.98     70.86 o 
   4   2  11     6609.80     6515.62    227.48 o 
   5   2  11     2842.99     2915.80     90.59 o 
   6   2  11        1.20       43.97     73.75 o 
   7   2  11       41.61       91.89     68.25 o 
   8   2  11      140.76      207.58     80.38 o 
   9   2  11       85.65      154.94     72.23 o 
 -13   3  11        2.34       39.03     98.76 o 
 -12   3  11      526.94      497.04     75.30 o 
 -11   3  11      524.79      511.30     63.40 o 
 -10   3  11      961.19     1073.78     75.16 o 
  -9   3  11      300.29      394.84     72.45 o 
  -8   3  11        3.84       22.56     72.85 o 
  -7   3  11      256.06      259.56     65.46 o 
  -6   3  11     6773.99     6631.39    155.04 o 
  -5   3  11      172.80      212.07     64.50 o 
  -4   3  11     5406.59     5686.02    196.59 o 
  -3   3  11      131.52      138.86     65.70 o 
  -2   3  11      453.85      430.46     63.21 o 
  -1   3  11      143.64      108.05     63.83 o 
   0   3  11       92.63       79.09     69.90 o 
   1   3  11      187.81      301.87     71.42 o 
   2   3  11       24.41       89.49     70.25 o 
   3   3  11      831.34      791.93     66.51 o 
   4   3  11     7432.41     7351.29    118.33 o 
   5   3  11      807.48      715.62     74.43 o 
   6   3  11     4191.81     4502.45    151.84 o 
   7   3  11        1.85       19.26     61.90 o 
   8   3  11      672.42      766.96     77.92 o 
   9   3  11      133.24      111.80     85.02 o 
 -12   4  11      197.62      159.83     72.96 o 
 -11   4  11        0.00        0.71     61.06 o 
 -10   4  11     3889.99     3896.55     82.38 o 
  -9   4  11      737.12      731.10     76.10 o 
  -8   4  11     1537.21     1531.46     81.17 o 
  -7   4  11        0.76       39.11     71.84 o 
  -6   4  11      807.88      967.31     81.30 o 
  -5   4  11     2944.48     3114.00    116.08 o 
  -4   4  11      984.73     1142.96     74.57 o 
  -3   4  11      375.14      427.13     67.36 o 
  -2   4  11       82.40      123.14     60.45 o 
  -1   4  11     1821.99     1882.46     79.83 o 
   0   4  11    14962.23    14184.01    588.80 o 
   1   4  11       92.24      145.44     65.78 o 
   2   4  11      967.14      950.91     73.42 o 
   3   4  11      496.10      515.42     59.95 o 
   4   4  11     2968.52     2979.86    113.09 o 
   5   4  11      442.88      480.51     72.86 o 
   6   4  11        5.77      140.32     64.75 o 
   7   4  11      529.00      578.86     72.04 o 
   8   4  11      110.97      187.90     71.83 o 
   9   4  11     1203.05     1251.83    140.73 o 
 -12   5  11      316.43      363.70     60.19 o 
 -11   5  11     3300.91     3141.09     86.94 o 
 -10   5  11     1057.25      947.08     75.77 o 
  -9   5  11     1391.50     1382.01     74.52 o 
  -8   5  11       77.57      183.62     70.90 o 
  -7   5  11      105.36      171.06     61.09 o 
  -6   5  11      691.66      800.71     72.58 o 
  -5   5  11      434.08      473.51     64.72 o 
  -4   5  11     2525.52     2500.93     82.63 o 
  -3   5  11      993.96      966.33     73.82 o 
  -2   5  11       77.19      207.88     67.48 o 
  -1   5  11     7830.96     7249.02    152.03 o 
   0   5  11     2218.85     2178.41    139.61 o 
   1   5  11     1719.55     1682.33     82.70 o 
   2   5  11      578.37      467.25     66.35 o 
   3   5  11     3859.52     3957.95    113.07 o 
   4   5  11     1010.50      947.01     72.71 o 
   5   5  11      164.12      160.22     73.89 o 
   6   5  11     1507.88     1522.68     84.20 o 
   7   5  11      203.13      254.87     73.29 o 
   8   5  11      523.12      523.32     71.94 o 
 -12   6  11        0.03      119.21     72.36 o 
 -11   6  11        1.67       78.49     66.41 o 
 -10   6  11       16.12       77.01     70.92 o 
  -9   6  11     1705.99     1707.32     75.26 o 
  -8   6  11        2.87       48.82     69.71 o 
  -7   6  11     2304.74     2288.09    100.64 o 
  -6   6  11     2531.41     2499.33    107.00 o 
  -5   6  11    14947.04    14556.63    521.20 o 
  -4   6  11      644.44      629.76     74.33 o 
  -3   6  11     1238.15     1193.64     83.06 o 
  -2   6  11      522.14      599.79     79.99 o 
  -1   6  11      497.26      440.43     78.53 o 
   0   6  11     1147.14     1091.53     75.34 o 
   1   6  11        2.33       35.16     75.37 o 
   2   6  11      358.23      348.91     60.22 o 
   3   6  11       93.54       82.28     70.04 o 
   4   6  11     1274.89     1243.92     72.32 o 
   5   6  11    10295.14    10534.46    275.02 o 
   6   6  11     1650.82     1670.57     86.85 o 
   7   6  11      939.42     1001.55     76.21 o 
   8   6  11       77.60      168.31     67.11 o 
 -12   7  11      518.87      625.72     84.09 o 
 -11   7  11     5662.98     5481.28     97.10 o 
 -10   7  11       59.89       89.43     74.09 o 
  -9   7  11     1881.77     1895.68     80.51 o 
  -8   7  11      162.36      254.84     71.40 o 
  -7   7  11     1572.48     1620.34     84.83 o 
  -6   7  11     2546.13     2541.24     91.21 o 
  -5   7  11     1466.77     1480.94     75.68 o 
  -4   7  11     1688.74     1675.11     84.38 o 
  -3   7  11       13.01       48.05     76.08 o 
  -2   7  11      533.88      560.14     78.68 o 
  -1   7  11    15701.28    15374.70    358.22 o 
   0   7  11     2015.93     2054.00     85.07 o 
   1   7  11     3935.12     3818.46    149.13 o 
   2   7  11     1281.53     1322.47     69.26 o 
   3   7  11     2761.12     2553.32     77.76 o 
   4   7  11      334.08      340.40     65.21 o 
   5   7  11        2.67       48.14     65.81 o 
   6   7  11      202.55      304.59     81.53 o 
   7   7  11      715.48      740.50     76.52 o 
   8   7  11      231.27      199.14     68.27 o 
 -12   8  11      987.89     1103.22     89.12 o 
 -11   8  11      282.67      308.83     74.66 o 
 -10   8  11     8141.49     7860.55    224.83 o 
  -9   8  11     1271.18     1303.15     78.02 o 
  -8   8  11     1047.24      933.04     69.36 o 
  -7   8  11     1193.05     1255.03     69.62 o 
  -6   8  11      229.58      258.86     68.21 o 
  -5   8  11     9271.67     8863.53    213.65 o 
  -4   8  11     2693.01     2683.46    120.66 o 
  -3   8  11     2275.88     2050.00     83.21 o 
  -2   8  11     1014.73      975.63     70.85 o 
  -1   8  11       19.09       17.36     71.50 o 
   0   8  11    24574.44    22806.29    733.24 o 
   1   8  11        6.09       -7.67     70.11 o 
   2   8  11     4390.30     4204.35    145.06 o 
   3   8  11     1143.79     1151.46     66.45 o 
   4   8  11      934.86     1018.11     73.59 o 
   5   8  11     2764.13     2807.01     99.58 o 
   6   8  11       35.34       60.60     66.48 o 
   7   8  11      413.95      368.57     67.95 o 
   8   8  11        1.66       67.47     63.92 o 
 -11   9  11        1.31      -27.07     77.64 o 
 -10   9  11     2501.20     2434.22     99.03 o 
  -9   9  11      793.60      937.51     74.38 o 
  -8   9  11     2058.04     2148.34     99.79 o 
  -7   9  11       33.91       69.53     72.12 o 
  -6   9  11    13730.38    14362.36    169.83 o 
  -5   9  11      773.33      729.67     77.47 o 
  -4   9  11     9234.33     8980.99    221.56 o 
  -3   9  11      409.88      469.54     68.22 o 
  -2   9  11     3909.45     3822.90     95.14 o 
  -1   9  11      456.30      491.48     82.43 o 
   0   9  11     2556.07     2516.11     97.22 o 
   1   9  11       47.73       14.62     74.29 o 
   2   9  11      236.95      307.34     68.28 o 
   3   9  11      317.80      375.85     64.39 o 
   4   9  11     2388.43     2433.98     94.14 o 
   5   9  11      299.45      407.65     72.11 o 
   6   9  11     2411.91     2297.62    117.07 o 
   7   9  11       31.63       62.29     80.26 o 
 -11  10  11       17.11       -5.39     72.37 o 
 -10  10  11     5099.31     5481.57    136.59 o 
  -9  10  11      885.13      985.25     82.44 o 
  -8  10  11     1474.19     1528.21     77.39 o 
  -7  10  11     1315.68     1275.75     70.97 o 
  -6  10  11     1253.54     1171.01     75.42 o 
  -5  10  11     2702.89     2798.00     91.95 o 
  -4  10  11     1227.68     1131.09     83.56 o 
  -3  10  11        1.20      132.53     78.97 o 
  -2  10  11     3874.75     3920.99     98.15 o 
  -1  10  11     1910.47     1836.48     86.25 o 
   0  10  11    10918.30    10804.91    359.30 o 
   1  10  11      645.96      790.61     83.53 o 
   2  10  11     2206.41     2036.65     80.50 o 
   3  10  11       95.85      138.43     64.37 o 
   4  10  11      348.00      298.81     70.85 o 
   5  10  11     1142.72     1013.49     77.42 o 
   6  10  11       18.05      -76.84     76.84 o 
   7  10  11      303.53      324.07     61.03 o 
 -11  11  11     1556.70     1597.28    108.32 o 
 -10  11  11      119.41      164.65     72.68 o 
  -9  11  11        6.49       22.00     77.50 o 
  -8  11  11       24.06       -1.98     71.28 o 
  -7  11  11      640.59      714.12     65.45 o 
  -6  11  11     1133.97     1207.89     76.10 o 
  -5  11  11      262.63      290.04     65.04 o 
  -4  11  11      843.34      759.19     88.98 o 
  -3  11  11      915.84      964.46     77.31 o 
  -2  11  11      692.09      774.97     83.72 o 
  -1  11  11     1891.95     1827.67     83.50 o 
   0  11  11      240.39      320.89     79.37 o 
   1  11  11      676.66      747.79     73.27 o 
   2  11  11      937.69      983.66     82.57 o 
   3  11  11     2216.45     2168.00     86.28 o 
   4  11  11      995.45      959.15     71.26 o 
   5  11  11     1209.05     1076.93     81.72 o 
   6  11  11     1401.54     1514.66     87.23 o 
   7  11  11       30.37       68.71     69.03 o 
 -10  12  11       16.58       87.47     81.87 o 
  -9  12  11     1462.40     1469.42     76.94 o 
  -8  12  11      234.31      285.32     67.97 o 
  -7  12  11       37.81      135.54     67.42 o 
  -6  12  11      875.61      876.71     76.24 o 
  -5  12  11     2359.62     2434.06     94.74 o 
  -4  12  11      693.00      685.52     84.38 o 
  -3  12  11      670.28      729.99     85.14 o 
  -2  12  11      205.46      108.23     75.75 o 
  -1  12  11      697.49      739.01     91.20 o 
   0  12  11      560.78      627.88     93.94 o 
   1  12  11       15.92       86.79     72.83 o 
   2  12  11      174.20      234.15     71.36 o 
   3  12  11      705.52      646.91     88.24 o 
   4  12  11      206.86      248.05     76.22 o 
   5  12  11     6287.51     6361.76    105.27 o 
   6  12  11      134.61      146.09     65.29 o 
 -10  13  11      131.00      102.96     90.22 o 
  -9  13  11     2326.77     2193.59     82.80 o 
  -8  13  11      184.58      241.93     65.49 o 
  -7  13  11      114.66       84.09     71.32 o 
  -6  13  11      169.91      136.12     75.68 o 
  -5  13  11      114.96      213.28     71.41 o 
  -4  13  11       79.46      154.72     74.88 o 
  -3  13  11        4.08       58.89     70.73 o 
  -2  13  11      324.66      389.00     90.75 o 
  -1  13  11     2595.64     2662.24     99.52 o 
   0  13  11      420.80      563.44     79.04 o 
   1  13  11     1933.48     1838.90     96.92 o 
   2  13  11     1063.39     1037.41     88.09 o 
   3  13  11     1282.59     1324.26     85.11 o 
   4  13  11      126.87      125.38     74.40 o 
   5  13  11      774.01      847.14     80.98 o 
   6  13  11       59.24      153.15     72.28 o 
  -9  14  11      582.18      548.92     83.13 o 
  -8  14  11      810.37      714.72     68.37 o 
  -7  14  11      286.86      268.17     66.71 o 
  -6  14  11     1663.16     1374.63     75.41 o 
  -5  14  11     3214.41     3113.98    110.51 o 
  -4  14  11     2720.57     2614.05     91.53 o 
  -3  14  11      346.95      428.04     70.38 o 
  -2  14  11      742.88      855.47     74.50 o 
  -1  14  11       22.32       96.51     82.99 o 
   0  14  11     5021.77     4985.63    135.80 o 
   1  14  11     1727.90     1788.75     88.22 o 
   2  14  11      772.32      743.72     87.79 o 
   3  14  11       14.50       38.69     81.34 o 
   4  14  11     1385.75     1281.52     87.32 o 
   5  14  11     1434.40     1467.94     85.09 o 
  -8  15  11     1301.64     1257.60     82.96 o 
  -7  15  11      112.35      146.38     73.66 o 
  -6  15  11     4782.93     4561.61    159.94 o 
  -5  15  11       18.67      122.60     70.90 o 
  -4  15  11     3869.22     4181.56     92.88 o 
  -3  15  11      219.36      192.79     71.41 o 
  -2  15  11     1905.67     1961.05     97.29 o 
  -1  15  11      358.19      487.53     91.59 o 
   0  15  11        6.58       65.49     81.52 o 
   1  15  11     1541.67     1506.05     87.42 o 
   2  15  11     1213.25     1196.79     86.04 o 
   3  15  11      136.39      144.74    111.10 o 
   4  15  11     1541.48     1678.32     80.56 o 
  -7  16  11      232.29      357.85     75.94 o 
  -6  16  11       69.78       97.73     75.40 o 
  -5  16  11     1371.09     1089.66     83.79 o 
  -4  16  11     1142.24     1359.50     93.43 o 
  -3  16  11      260.45      342.26     81.24 o 
  -2  16  11     2235.03     2410.07     86.39 o 
  -1  16  11      865.99      844.16     89.85 o 
   0  16  11     7683.77     7121.74    265.03 o 
   1  16  11      843.37      892.61     88.91 o 
   2  16  11     1026.24     1176.13     87.81 o 
   3  16  11       35.91       78.25     83.54 o 
  -6  17  11     2099.16     2126.69     85.81 o 
  -5  17  11      119.03      226.72     79.18 o 
  -4  17  11     3149.12     3059.52     96.78 o 
  -3  17  11      882.96     1077.56     89.81 o 
  -2  17  11        8.62      115.46     75.69 o 
  -1  17  11     3590.29     3741.19    117.29 o 
   0  17  11       58.93       93.02     73.90 o 
   1  17  11      704.02      636.66     63.72 o 
   2  17  11      243.04      248.59     66.50 o 
  -5  18  11     3595.31     3556.72    123.82 o 
  -4  18  11      123.04      100.22     79.12 o 
  -3  18  11      459.31      558.21     88.85 o 
  -2  18  11      183.48      270.39     93.70 o 
  -1  18  11     1839.14     1601.19    107.19 o 
   0  18  11      139.48      216.03     78.68 o 
   1  18  11      223.26      382.99    127.61 o 
 -12   0  12      243.81      363.88    105.14 o 
 -10   0  12     6302.94     6519.10    363.87 o 
  -8   0  12      518.47      447.91     89.98 o 
  -6   0  12      440.80      475.97    119.62 o 
  -4   0  12    11848.92    12454.46    271.03 o 
  -2   0  12     6598.44     6704.31    248.58 o 
   0   0  12    15667.59    15515.94    256.45 o 
   2   0  12     1848.11     1910.24    119.82 o 
   4   0  12      642.37      705.40    103.21 o 
   6   0  12      255.98      364.07    103.50 o 
   8   0  12        6.02      -46.18     96.98 o 
 -12   1  12       36.50      129.67     66.97 o 
 -11   1  12      683.29      684.30     73.24 o 
 -10   1  12     2380.62     2373.60     82.04 o 
  -9   1  12      108.38      191.71     70.62 o 
  -8   1  12     3107.89     3247.38     88.65 o 
  -7   1  12      200.45      289.06     72.96 o 
  -6   1  12    10910.54    10713.08    335.51 o 
  -5   1  12     2845.95     2762.88    107.19 o 
  -4   1  12     7210.66     6863.98    201.14 o 
  -3   1  12      608.51      660.86     71.08 o 
  -2   1  12      744.04      773.39     64.31 o 
  -1   1  12     5617.78     5552.31    128.81 o 
   0   1  12     1284.37     1292.62     82.02 o 
   1   1  12     4177.55     4308.26    153.40 o 
   2   1  12      344.82      450.71     71.43 o 
   3   1  12      782.05      754.60     64.10 o 
   4   1  12     4431.30     4405.78     85.26 o 
   5   1  12      206.57      190.35     72.72 o 
   6   1  12     4089.07     4214.34    116.31 o 
   7   1  12      232.07      252.32     73.91 o 
   8   1  12      239.03      242.92     69.01 o 
 -12   2  12      278.38      297.48     71.23 o 
 -11   2  12     1464.92     1404.69     77.12 o 
 -10   2  12     2255.71     2302.83     86.79 o 
  -9   2  12     5238.94     5031.15    113.31 o 
  -8   2  12      478.06      503.13     71.40 o 
  -7   2  12      827.25      884.83     72.31 o 
  -6   2  12       11.14       53.43     68.80 o 
  -5   2  12     8432.58     7955.74    250.17 o 
  -4   2  12      532.35      559.49     71.04 o 
  -3   2  12     1057.09     1033.97     67.87 o 
  -2   2  12      499.41      442.95     67.88 o 
  -1   2  12       30.36      161.89     65.03 o 
   0   2  12     2833.60     2771.07     93.76 o 
   1   2  12      178.45      261.84     66.71 o 
   2   2  12      380.35      475.74     65.37 o 
   3   2  12     1716.59     1589.00     83.05 o 
   4   2  12     1230.56     1209.25     69.64 o 
   5   2  12     5919.34     6048.20    185.66 o 
   6   2  12      387.31      482.09     69.08 o 
   7   2  12      920.02      808.86     77.09 o 
   8   2  12      723.30      764.01     88.20 o 
 -12   3  12        7.45        7.41     70.11 o 
 -11   3  12     2939.95     2958.30     86.18 o 
 -10   3  12      197.21      251.74     75.41 o 
  -9   3  12     2498.44     2539.28    111.33 o 
  -8   3  12      296.54      332.63     70.68 o 
  -7   3  12      233.17      214.95     68.89 o 
  -6   3  12       45.94       97.07     67.09 o 
  -5   3  12     2796.66     2815.83    100.30 o 
  -4   3  12       63.19      125.75     60.81 o 
  -3   3  12      104.19      120.58     65.45 o 
  -2   3  12     1844.32     1876.19     77.13 o 
  -1   3  12    12086.74    11823.98    284.63 o 
   0   3  12      772.70      773.42     65.87 o 
   1   3  12     4093.52     3842.47    154.25 o 
   2   3  12      190.86      267.83     65.75 o 
   3   3  12      790.13      879.75     72.89 o 
   4   3  12      326.05      333.73     75.31 o 
   5   3  12        0.00       69.51     73.53 o 
   6   3  12      129.01      125.28     75.53 o 
   7   3  12      142.28      115.69     65.45 o 
   8   3  12      206.84      280.12     85.24 o 
 -12   4  12      221.04      197.16     71.64 o 
 -11   4  12        2.38      -14.55     75.97 o 
 -10   4  12      687.85      690.69     78.11 o 
  -9   4  12      703.16      775.95     76.81 o 
  -8   4  12        1.75       -3.12     59.92 o 
  -7   4  12      155.95      238.99     68.93 o 
  -6   4  12     1165.10     1070.81     78.27 o 
  -5   4  12     7868.57     7533.13    208.16 o 
  -4   4  12     1089.13     1159.60     78.08 o 
  -3   4  12      277.70      264.10     66.90 o 
  -2   4  12      312.42      322.49     66.14 o 
  -1   4  12      126.33      190.18     58.12 o 
   0   4  12     3347.41     3385.77     98.34 o 
   1   4  12      315.55      426.05     64.15 o 
   2   4  12       49.81      115.20     69.91 o 
   3   4  12      343.74      350.32     64.30 o 
   4   4  12      213.26      227.97     75.20 o 
   5   4  12     6472.62     7195.59     96.17 o 
   6   4  12      179.53      140.34     67.82 o 
   7   4  12      333.83      343.02     73.31 o 
   8   4  12      250.57      308.90     87.59 o 
 -12   5  12       99.54      101.76     63.18 o 
 -11   5  12     1279.00     1198.84     79.69 o 
 -10   5  12      901.09      905.41     79.61 o 
  -9   5  12       51.28       51.72     63.52 o 
  -8   5  12      795.82      725.57     80.14 o 
  -7   5  12      255.77      345.47     69.76 o 
  -6   5  12      448.86      469.24     67.70 o 
  -5   5  12      172.67      170.58     70.59 o 
  -4   5  12     2060.41     2025.75     81.02 o 
  -3   5  12      193.79      202.92     69.91 o 
  -2   5  12     3315.56     3279.95     84.74 o 
  -1   5  12     2355.81     2229.29     75.89 o 
   0   5  12      338.22      376.40     76.95 o 
   1   5  12     2703.74     2662.86     76.39 o 
   2   5  12       87.92      106.15     62.39 o 
   3   5  12      893.88      829.00     75.26 o 
   4   5  12     7227.03     6898.82    111.45 o 
   5   5  12      135.36      208.59     72.07 o 
   6   5  12     2720.97     2781.33    151.53 o 
   7   5  12       79.40       76.75     73.85 o 
   8   5  12      793.61      855.98     77.63 o 
 -12   6  12      572.21      513.68     80.77 o 
 -11   6  12      738.05      855.90     70.43 o 
 -10   6  12     4518.05     4519.37    119.91 o 
  -9   6  12      651.65      645.88     71.95 o 
  -8   6  12      228.29      281.88     71.17 o 
  -7   6  12        9.02       74.87     72.61 o 
  -6   6  12        0.13       59.66     76.36 o 
  -5   6  12       27.01      134.06     70.60 o 
  -4   6  12    12398.17    12275.88    198.94 o 
  -3   6  12     1353.96     1329.11     78.35 o 
  -2   6  12     1176.32     1186.19     80.94 o 
  -1   6  12     1634.23     1576.70     81.26 o 
   0   6  12    23087.29    21395.28    889.85 o 
   1   6  12       43.81       81.13     63.10 o 
   2   6  12       71.26       70.62     55.59 o 
   3   6  12      548.03      666.29     64.83 o 
   4   6  12      488.96      605.11     69.99 o 
   5   6  12      347.25      393.32     67.13 o 
   6   6  12      212.47      263.76     69.04 o 
   7   6  12      230.56      302.38     68.37 o 
   8   6  12      480.75      519.92    230.02 o 
 -12   7  12      103.02      106.84     86.41 o 
 -11   7  12     1949.30     1953.88     78.28 o 
 -10   7  12     2473.09     2596.06     86.25 o 
  -9   7  12      714.98      716.84     64.79 o 
  -8   7  12     3301.29     3384.64     75.13 o 
  -7   7  12       18.34       58.76     69.52 o 
  -6   7  12     4566.84     4674.85     89.11 o 
  -5   7  12      351.48      353.89     70.21 o 
  -4   7  12    16810.57    16190.96    357.13 o 
  -3   7  12     3966.97     3942.14    188.24 o 
  -2   7  12      188.50      248.93     68.11 o 
  -1   7  12      786.30      761.74     70.98 o 
   0   7  12     2858.13     2912.87    131.86 o 
   1   7  12        2.21       62.56     64.71 o 
   2   7  12       53.69      104.19     61.18 o 
   3   7  12      146.49      135.42     60.63 o 
   4   7  12     5646.30     5647.38    105.25 o 
   5   7  12      553.00      529.90     72.00 o 
   6   7  12     2916.85     2551.66    133.34 o 
   7   7  12        1.13       51.26     76.97 o 
 -11   8  12      668.71      750.31     77.38 o 
 -10   8  12     1557.27     1586.96     75.80 o 
  -9   8  12     3027.83     2971.42     93.08 o 
  -8   8  12       31.95      147.76     71.18 o 
  -7   8  12     2762.26     2845.52     81.42 o 
  -6   8  12        8.31        7.47     69.45 o 
  -5   8  12     9655.80     9844.00    225.80 o 
  -4   8  12     4061.19     3883.13    121.45 o 
  -3   8  12      682.28      739.55     77.52 o 
  -2   8  12       21.06       -4.18     62.16 o 
  -1   8  12     1776.94     1775.62     81.52 o 
   0   8  12     6801.22     7039.77    104.17 o 
   1   8  12     2242.86     2186.76     87.66 o 
   2   8  12     2304.32     2226.22     78.30 o 
   3   8  12       15.93       69.85     62.01 o 
   4   8  12        0.34       29.99     60.00 o 
   5   8  12     5296.86     5035.53    197.24 o 
   6   8  12       72.65      166.74     64.31 o 
   7   8  12      246.75      154.40     73.22 o 
 -11   9  12     3811.98     3965.43     90.84 o 
 -10   9  12       18.51       43.80     77.33 o 
  -9   9  12     4708.61     4686.14     97.46 o 
  -8   9  12       34.01       26.63     62.19 o 
  -7   9  12        7.95       29.60     64.08 o 
  -6   9  12       34.73      -10.76     68.55 o 
  -5   9  12     5194.93     4788.72    136.58 o 
  -4   9  12      120.78      167.74     68.73 o 
  -3   9  12     5032.17     5094.00    131.76 o 
  -2   9  12     1471.48     1597.83     77.02 o 
  -1   9  12    13322.90    13062.72    277.96 o 
   0   9  12      500.44      672.06     79.10 o 
   1   9  12     4352.20     4163.68    128.27 o 
   2   9  12      155.60      242.11     72.21 o 
   3   9  12      630.37      542.40     66.63 o 
   4   9  12      503.00      411.14     74.58 o 
   5   9  12        0.03       21.47     62.95 o 
   6   9  12       18.21       73.57     76.31 o 
   7   9  12        6.56      -50.79     73.87 o 
 -11  10  12      147.95       77.43     77.03 o 
 -10  10  12      218.68      293.00     71.59 o 
  -9  10  12      839.47      977.46     79.07 o 
  -8  10  12      195.62      274.05     73.75 o 
  -7  10  12     1598.19     1515.39     73.64 o 
  -6  10  12      287.71      309.22     67.10 o 
  -5  10  12     9860.58    10337.18    315.93 o 
  -4  10  12     1176.58     1293.18     88.77 o 
  -3  10  12      252.74      176.13     66.89 o 
  -2  10  12      713.10      805.50     83.43 o 
  -1  10  12        8.71        0.45     73.54 o 
   0  10  12      406.15      376.31     71.53 o 
   1  10  12     1074.03     1001.38     79.17 o 
   2  10  12     3215.36     3426.48     93.31 o 
   3  10  12      252.90      309.26     67.75 o 
   4  10  12     1747.88     1707.49     78.29 o 
   5  10  12     4675.77     4497.71     99.51 o 
   6  10  12      178.89       96.41     74.15 o 
 -10  11  12     1149.83     1298.47     84.32 o 
  -9  11  12     1496.95     1669.10     86.64 o 
  -8  11  12      766.42      724.27     68.61 o 
  -7  11  12        5.42      -31.75     75.25 o 
  -6  11  12     1168.85     1185.09     73.83 o 
  -5  11  12      768.26      783.61     74.94 o 
  -4  11  12      564.47      517.79     74.39 o 
  -3  11  12       62.29      139.12     64.34 o 
  -2  11  12     1887.43     1881.30     94.12 o 
  -1  11  12      877.38      779.99     86.76 o 
   0  11  12       25.31      256.10     76.30 o 
   1  11  12      221.36      155.04     80.11 o 
   2  11  12     1898.68     1810.61     95.03 o 
   3  11  12        5.16       92.64     76.31 o 
   4  11  12     2802.33     2822.38     94.83 o 
   5  11  12      399.81      432.21     74.41 o 
   6  11  12     2948.66     2768.38     93.45 o 
 -10  12  12     2296.69     2100.72     86.17 o 
  -9  12  12       59.39      130.04     74.57 o 
  -8  12  12       32.91      121.11     69.15 o 
  -7  12  12       37.05       28.30     72.75 o 
  -6  12  12      710.52      655.50     75.16 o 
  -5  12  12      112.25      175.35     67.37 o 
  -4  12  12      323.61      303.06     78.28 o 
  -3  12  12      276.79      413.57     80.07 o 
  -2  12  12      637.78      570.25     76.42 o 
  -1  12  12      553.06      522.79    147.68 o 
   0  12  12     3876.99     3665.73    105.06 o 
   1  12  12       87.84      276.59     76.45 o 
   2  12  12      576.92      703.74     76.99 o 
   3  12  12      208.44      286.18     64.60 o 
   4  12  12      261.92      287.75     68.08 o 
   5  12  12      234.58      214.80     76.78 o 
  -9  13  12       57.71       40.63     83.70 o 
  -8  13  12      434.32      398.41     72.88 o 
  -7  13  12      647.96      677.80     72.07 o 
  -6  13  12     1631.75     1730.13     79.78 o 
  -5  13  12      495.37      557.17     70.64 o 
  -4  13  12     1405.52     1458.26     80.07 o 
  -3  13  12      104.67      163.27     91.93 o 
  -2  13  12      721.75      773.33     76.61 o 
  -1  13  12      793.38      772.68     91.48 o 
   0  13  12        7.40       56.84     88.56 o 
   1  13  12       69.48      155.05     81.65 o 
   2  13  12     1039.59      890.60     81.48 o 
   3  13  12        2.73      -83.40     83.40 o 
   4  13  12     2320.94     2219.98    118.34 o 
   5  13  12       25.54       77.97     83.16 o 
  -8  14  12      199.58      273.65     77.59 o 
  -7  14  12      376.55      410.76     76.18 o 
  -6  14  12      857.00      801.30     79.96 o 
  -5  14  12     3220.50     3266.68    160.62 o 
  -4  14  12      275.63      240.52     87.48 o 
  -3  14  12      249.24      340.07     75.79 o 
  -2  14  12      566.73      551.77     90.78 o 
  -1  14  12       34.94       33.36     82.50 o 
   0  14  12     2606.00     2588.68    136.36 o 
   1  14  12      549.46      656.20     87.87 o 
   2  14  12     1497.49     1565.83    106.54 o 
   3  14  12      106.52      250.95     80.40 o 
   4  14  12      105.55      137.43     71.82 o 
  -8  15  12        3.73       97.30    125.07 o 
  -7  15  12      207.03      133.62     70.79 o 
  -6  15  12        0.29      119.35     69.45 o 
  -5  15  12     3849.46     3602.53    101.26 o 
  -4  15  12     1758.21     1571.67     81.69 o 
  -3  15  12      678.52      789.49     81.14 o 
  -2  15  12        0.56       41.13     83.57 o 
  -1  15  12     7173.53     7545.02    124.69 o 
   0  15  12       74.74      199.66    107.28 o 
   1  15  12     2529.78     2347.45    134.62 o 
   2  15  12      350.19      364.40    104.48 o 
   3  15  12      564.94      651.53     98.17 o 
  -7  16  12     2248.39     1989.05    173.97 o 
  -6  16  12      604.44      553.67     72.94 o 
  -5  16  12     5200.84     5211.00    106.24 o 
  -4  16  12     1099.10     1187.31     91.36 o 
  -3  16  12     1867.05     1899.44     97.13 o 
  -2  16  12      825.72      835.54     81.30 o 
  -1  16  12      309.50      284.22     82.27 o 
   0  16  12       25.76      180.92     81.68 o 
   1  16  12      187.04      161.17     81.67 o 
   2  16  12      130.63      295.09     84.13 o 
  -5  17  12     1032.15     1036.54     83.24 o 
  -4  17  12     1035.92      884.16     85.43 o 
  -3  17  12      244.62      416.08     82.63 o 
  -2  17  12     1023.19      977.34     89.65 o 
  -1  17  12     1076.69     1089.84     83.31 o 
   0  17  12       11.94      179.38     99.98 o 
   1  17  12     1565.39     1568.07     99.43 o 
 -11   0  13     2539.46     2489.28    154.26 o 
  -9   0  13    11279.28    10720.99    441.82 o 
  -7   0  13     6060.12     5731.27    153.09 o 
  -5   0  13    18161.80    17745.28    901.13 o 
  -3   0  13     1311.52     1306.18    107.94 o 
  -1   0  13     4679.60     4668.30    136.93 o 
   1   0  13     2657.81     3006.91    115.81 o 
   3   0  13     3481.38     3507.37    161.24 o 
   5   0  13     8338.75     8849.01    337.67 o 
   7   0  13      219.80      127.50    130.79 o 
 -12   1  13       86.42       86.35     70.96 o 
 -11   1  13     2854.03     2864.91     80.53 o 
 -10   1  13     2570.33     2503.33     95.18 o 
  -9   1  13     2419.99     2549.36    132.26 o 
  -8   1  13     2418.81     2462.18     85.84 o 
  -7   1  13      203.01      199.42     64.04 o 
  -6   1  13     2370.67     2514.11     83.33 o 
  -5   1  13     9746.21     9200.82    281.40 o 
  -4   1  13      352.09      398.57     64.56 o 
  -3   1  13      273.45      179.07     56.75 o 
  -2   1  13      717.70      747.44     66.22 o 
  -1   1  13    15143.48    15019.52    568.38 o 
   0   1  13      349.56      395.49     69.01 o 
   1   1  13     2554.21     2665.50     81.62 o 
   2   1  13      351.73      500.18     66.19 o 
   3   1  13       86.81      148.78     71.45 o 
   4   1  13      947.31     1107.83     66.28 o 
   5   1  13     1343.68     1296.69     75.51 o 
   6   1  13      270.55      432.77     80.60 o 
   7   1  13      105.18      137.16     69.12 o 
 -12   2  13      286.48      197.54     67.12 o 
 -11   2  13        1.17       90.90     79.50 o 
 -10   2  13     1725.17     1691.96     91.34 o 
  -9   2  13     1837.73     1613.66     93.16 o 
  -8   2  13      562.90      549.52     82.54 o 
  -7   2  13       20.96       16.86     77.18 o 
  -6   2  13      255.90      324.69     73.33 o 
  -5   2  13     2197.65     2195.33    104.02 o 
  -4   2  13     6019.75     6113.89    156.40 o 
  -3   2  13      270.87      291.83     62.11 o 
  -2   2  13     3285.70     3306.00     90.73 o 
  -1   2  13     1218.02     1239.09     73.95 o 
   0   2  13    11975.04    12291.81    349.62 o 
   1   2  13     1581.38     1640.78     73.66 o 
   2   2  13     1990.04     2116.87     77.97 o 
   3   2  13     1548.74     1487.29     69.12 o 
   4   2  13      929.13      896.99     64.11 o 
   5   2  13     1242.71     1289.82     77.23 o 
   6   2  13      559.05      553.86     66.06 o 
   7   2  13       81.18      141.87     58.42 o 
 -12   3  13      647.53      615.97     72.51 o 
 -11   3  13       71.21      133.54     77.28 o 
 -10   3  13     2716.98     2733.51     89.98 o 
  -9   3  13      727.45      807.31     91.09 o 
  -8   3  13      200.42      298.77     69.47 o 
  -7   3  13       55.56       96.07     76.59 o 
  -6   3  13     3797.60     3719.11    101.21 o 
  -5   3  13        3.98       34.38     62.01 o 
  -4   3  13      533.74      598.18     73.95 o 
  -3   3  13        0.13       46.01     68.24 o 
  -2   3  13       91.51       34.69     63.27 o 
  -1   3  13       13.10      280.28    160.76 o 
   0   3  13     1264.64     1255.61     70.43 o 
   1   3  13      201.54      214.75     68.91 o 
   2   3  13      141.00      217.04     67.01 o 
   3   3  13      418.88      464.84     69.53 o 
   4   3  13     4070.25     4434.20    132.11 o 
   5   3  13      434.38      517.65     97.50 o 
   6   3  13     3935.05     4195.94     99.80 o 
   7   3  13        8.65        0.24     61.71 o 
 -12   4  13        2.48       91.41     64.93 o 
 -11   4  13       49.06       24.51     72.82 o 
 -10   4  13     2431.36     2394.24     84.75 o 
  -9   4  13      802.24      809.66     93.35 o 
  -8   4  13      241.40      253.11     84.19 o 
  -7   4  13        9.36       81.91     70.06 o 
  -6   4  13      252.52      288.98     72.58 o 
  -5   4  13     2395.43     2342.39    102.14 o 
  -4   4  13     2995.42     2924.50    119.36 o 
  -3   4  13      222.82      198.98     59.36 o 
  -2   4  13       23.06       77.05     63.99 o 
  -1   4  13      850.52      868.78     64.98 o 
   0   4  13     1580.80     1471.91     76.36 o 
   1   4  13      672.44      669.93     63.61 o 
   2   4  13      856.96      865.23     68.51 o 
   3   4  13      153.29      203.62     70.94 o 
   4   4  13      137.99      133.06     61.10 o 
   5   4  13     2104.95     2113.19     87.19 o 
   6   4  13      672.48      604.55     76.89 o 
   7   4  13       56.54       85.47     63.17 o 
 -12   5  13      342.06      403.52     66.60 o 
 -11   5  13     2059.89     1953.11     87.91 o 
 -10   5  13     2804.57     2601.34     78.58 o 
  -9   5  13      278.33      224.08     82.20 o 
  -8   5  13        6.37      170.17     78.35 o 
  -7   5  13      147.78      168.36     76.29 o 
  -6   5  13      425.01      517.95     69.33 o 
  -5   5  13      561.58      461.68     71.73 o 
  -4   5  13     1491.12     1572.48     78.61 o 
  -3   5  13      316.06      380.06     69.37 o 
  -2   5  13      929.87      798.88     66.72 o 
  -1   5  13     3315.03     3002.69     79.58 o 
   0   5  13     1441.04     1438.65     85.58 o 
   1   5  13     1210.27     1263.76     75.40 o 
   2   5  13      140.30      245.86     66.86 o 
   3   5  13      161.09      239.04     67.50 o 
   4   5  13     1143.08     1176.45     92.21 o 
   5   5  13     1669.35     1510.61     79.25 o 
   6   5  13     1731.05     1571.59     86.43 o 
   7   5  13      198.16      144.11     67.14 o 
 -11   6  13     1929.95     1740.81     81.88 o 
 -10   6  13       28.88       76.72     69.06 o 
  -9   6  13     3241.34     3269.94    125.68 o 
  -8   6  13      210.70      245.57     59.13 o 
  -7   6  13     3880.02     3903.81    109.81 o 
  -6   6  13      164.41      219.95     66.69 o 
  -5   6  13     5215.54     5428.86    141.36 o 
  -4   6  13        6.75       -9.94     62.95 o 
  -3   6  13      428.95      463.43     65.94 o 
  -2   6  13       84.05       98.75     67.07 o 
  -1   6  13     1622.39     1562.89     79.95 o 
   0   6  13       34.54      -74.61     74.61 o 
   1   6  13     4927.58     4890.15    113.49 o 
   2   6  13     1690.20     1654.21     69.63 o 
   3   6  13     1740.34     1831.45     67.52 o 
   4   6  13       57.77      105.30     68.64 o 
   5   6  13     5329.71     5603.59    117.40 o 
   6   6  13      429.94      493.62     72.82 o 
   7   6  13      240.77      238.15     71.58 o 
 -11   7  13     1596.36     1678.41     84.83 o 
 -10   7  13      638.51      711.59     82.55 o 
  -9   7  13     1025.09     1105.12     94.55 o 
  -8   7  13      774.00      743.01     66.47 o 
  -7   7  13       97.06      180.99     62.62 o 
  -6   7  13     2699.38     2714.18     80.59 o 
  -5   7  13     6902.35     6964.43    132.98 o 
  -4   7  13       45.24      186.87     67.82 o 
  -3   7  13     6397.64     6340.99    109.77 o 
  -2   7  13       16.43       50.19     71.34 o 
  -1   7  13     7922.05     7950.14    109.13 o 
   0   7  13     1061.10     1087.30     68.78 o 
   1   7  13     5265.31     4812.67    172.25 o 
   2   7  13      871.67      841.16     61.10 o 
   3   7  13     1771.74     1624.90     65.47 o 
   4   7  13      532.44      539.41     67.36 o 
   5   7  13      244.62      333.14     71.28 o 
   6   7  13       23.00      158.35     68.01 o 
   7   7  13      129.38      195.52    232.97 o 
 -11   8  13     1374.60     1144.77     81.75 o 
 -10   8  13     1440.80     1503.54     76.61 o 
  -9   8  13     1754.61     1914.81     84.37 o 
  -8   8  13       29.69       83.93     60.06 o 
  -7   8  13      925.31      997.80     71.35 o 
  -6   8  13     2667.37     2734.69     94.32 o 
  -5   8  13     2664.73     2751.61     79.82 o 
  -4   8  13     1383.31     1400.03     73.44 o 
  -3   8  13      247.22      243.23     70.27 o 
  -2   8  13     4926.55     4772.98     98.34 o 
  -1   8  13       46.43       41.62     64.43 o 
   0   8  13     5884.07     5592.94    142.24 o 
   1   8  13      845.38      836.77     71.45 o 
   2   8  13     2009.46     1965.02     74.41 o 
   3   8  13      161.72      205.58     64.05 o 
   4   8  13      215.93      298.44     69.24 o 
   5   8  13     2471.91     2385.48     80.99 o 
   6   8  13      605.54      646.03     67.37 o 
 -10   9  13     5385.77     5458.37    137.32 o 
  -9   9  13      922.07      833.22     82.34 o 
  -8   9  13     4143.03     4116.28    169.45 o 
  -7   9  13      347.85      281.76     76.69 o 
  -6   9  13     8513.26     8422.22    226.90 o 
  -5   9  13      164.17      176.65     66.25 o 
  -4   9  13     3999.14     3933.75     89.40 o 
  -3   9  13      427.31      346.53     77.85 o 
  -2   9  13       98.02       89.41     68.17 o 
  -1   9  13      390.73      359.52     73.51 o 
   0   9  13     1389.33     1396.17     78.67 o 
   1   9  13      356.84      339.74     71.50 o 
   2   9  13     2442.99     2274.93     81.22 o 
   3   9  13     1320.18     1254.23     74.89 o 
   4   9  13     2463.18     2565.39     77.42 o 
   5   9  13      108.93      177.31     70.42 o 
   6   9  13     1881.68     1715.59     94.50 o 
 -10  10  13     3645.91     3611.99     98.00 o 
  -9  10  13      790.19      779.52     72.63 o 
  -8  10  13       67.33       94.49     72.17 o 
  -7  10  13     1185.99     1107.57     76.01 o 
  -6  10  13      930.67     1004.89     68.67 o 
  -5  10  13      326.06      334.12     77.88 o 
  -4  10  13     1512.94     1590.92     75.45 o 
  -3  10  13      283.60      348.96     71.24 o 
  -2  10  13     3834.26     3691.58    158.99 o 
  -1  10  13      405.94      581.38     78.66 o 
   0  10  13     1142.88     1172.99     77.24 o 
   1  10  13      569.30      564.08     67.36 o 
   2  10  13     1535.96     1355.68     74.46 o 
   3  10  13      307.51      308.10     62.88 o 
   4  10  13      899.19     1027.42     77.29 o 
   5  10  13      604.09      621.53     76.43 o 
 -10  11  13      880.58      807.76     82.00 o 
  -9  11  13       16.46      133.59     77.99 o 
  -8  11  13       86.80      172.73     71.16 o 
  -7  11  13      389.25      325.44     74.50 o 
  -6  11  13      694.84      689.51     71.15 o 
  -5  11  13     1857.63     1795.99     85.85 o 
  -4  11  13      468.26      514.04     73.86 o 
  -3  11  13      110.11      180.04     77.81 o 
  -2  11  13      547.48      513.97     82.86 o 
  -1  11  13     4925.18     4605.22    186.73 o 
   0  11  13      644.54      695.40     74.27 o 
   1  11  13     2125.77     1994.03     93.08 o 
   2  11  13      529.49      570.99     77.99 o 
   3  11  13      867.70     1039.21     79.18 o 
   4  11  13      710.33      699.17     75.55 o 
   5  11  13       36.61       87.25     74.98 o 
  -9  12  13     1096.73     1060.55     86.02 o 
  -8  12  13      657.98      682.88     69.79 o 
  -7  12  13      287.53      378.43     75.36 o 
  -6  12  13      538.97      527.71     74.37 o 
  -5  12  13     1603.54     1659.21     84.12 o 
  -4  12  13      117.99      221.21     82.31 o 
  -3  12  13      169.95      224.48     78.45 o 
  -2  12  13        0.59      -11.86     73.66 o 
  -1  12  13      823.78      840.53     94.02 o 
   0  12  13      391.77      432.19     89.02 o 
   1  12  13     2010.31     1961.60     84.13 o 
   2  12  13        4.91       72.11     75.03 o 
   3  12  13      404.79      343.65     77.00 o 
   4  12  13      308.94      402.27     82.59 o 
  -8  13  13       13.01       86.99     67.27 o 
  -7  13  13      135.87      186.08     70.30 o 
  -6  13  13     1359.39     1329.33     75.12 o 
  -5  13  13     1802.14     1532.64     87.88 o 
  -4  13  13      387.34      585.10     87.81 o 
  -3  13  13      110.07      142.84     80.91 o 
  -2  13  13       49.14       81.28     82.84 o 
  -1  13  13     1851.29     2020.83    115.31 o 
   0  13  13      165.02      299.74     93.58 o 
   1  13  13     1924.26     1841.08     91.86 o 
   2  13  13       30.66      111.91     70.81 o 
   3  13  13      409.24      473.11     79.75 o 
   4  13  13      904.95      785.70     87.16 o 
  -8  14  13      113.24      144.71     79.16 o 
  -7  14  13      118.26      123.22     71.87 o 
  -6  14  13      121.73      105.05     72.43 o 
  -5  14  13     1650.60     1662.73    125.74 o 
  -4  14  13      833.86      885.15     74.18 o 
  -3  14  13      659.13      806.38     86.34 o 
  -2  14  13     1456.61     1523.23     91.73 o 
  -1  14  13      255.44      361.28     93.78 o 
   0  14  13      948.57      812.77    100.56 o 
   1  14  13       16.58      -16.17     98.11 o 
   2  14  13       16.96       45.06     92.00 o 
   3  14  13      240.41      264.46     88.13 o 
  -7  15  13      180.30      150.14     72.17 o 
  -6  15  13     4127.77     4253.81    131.64 o 
  -5  15  13      196.32      267.02     80.20 o 
  -4  15  13      471.48      522.42     83.86 o 
  -3  15  13       32.39      128.56     73.16 o 
  -2  15  13      230.15      266.59     80.21 o 
  -1  15  13        1.60      105.67    107.86 o 
   0  15  13      485.53      553.00     87.52 o 
   1  15  13      303.11      468.15     87.74 o 
   2  15  13     1583.98     1506.50    109.43 o 
  -5  16  13      640.10      569.88     77.19 o 
  -4  16  13     4131.66     4340.38    183.12 o 
  -3  16  13      209.28      130.64     76.89 o 
  -2  16  13     2158.00     2136.28    103.58 o 
  -1  16  13      122.59      170.50     93.60 o 
   0  16  13     5964.83     5747.14    293.90 o 
   1  16  13      840.92      931.49    120.13 o 
  -3  17  13     1733.64     1600.00    151.19 o 
  -2  17  13      129.86      298.43    105.77 o 
 -12   0  14     3209.01     2782.57    117.08 o 
 -10   0  14      649.32      878.52    151.95 o 
  -8   0  14       12.82      103.88    100.89 o 
  -6   0  14     7221.99     7318.57    222.97 o 
  -4   0  14    13099.19    12431.34    525.05 o 
  -2   0  14    11251.39    10847.84    374.75 o 
   0   0  14     5199.70     5508.06    118.82 o 
   2   0  14      544.22      721.22     97.45 o 
   4   0  14        1.46        7.34     88.86 o 
   6   0  14     1206.14     1148.20    114.09 o 
 -12   1  14      148.51      155.14     77.59 o 
 -11   1  14      287.92      350.80     82.10 o 
 -10   1  14     6562.95     6169.60    164.83 o 
  -9   1  14       27.16       68.57     76.24 o 
  -8   1  14     2913.44     2863.40     90.54 o 
  -7   1  14      350.95      379.73     78.30 o 
  -6   1  14     5858.29     5761.51    167.35 o 
  -5   1  14     6121.87     6146.19    153.08 o 
  -4   1  14      590.31      625.81     62.84 o 
  -3   1  14      271.00      344.98     63.58 o 
  -2   1  14     2142.34     2123.23     74.48 o 
  -1   1  14     5096.52     5337.02    113.24 o 
   0   1  14     5722.59     5645.59    126.13 o 
   1   1  14     2229.49     2226.69     95.57 o 
   2   1  14     2235.45     2198.66     77.84 o 
   3   1  14        1.07      137.24     65.01 o 
   4   1  14     1786.11     1914.11     76.57 o 
   5   1  14      248.75      298.14     70.89 o 
   6   1  14      308.80      371.37     89.54 o 
   7   1  14       24.51       95.97     73.41 o 
 -12   2  14      372.39      331.00    128.51 o 
 -11   2  14     1185.76     1086.92     80.31 o 
 -10   2  14      738.93      748.86     93.16 o 
  -9   2  14     3562.33     3479.28    101.66 o 
  -8   2  14      183.24      201.18     79.78 o 
  -7   2  14      657.93      682.68     77.93 o 
  -6   2  14     1641.23     1660.23     78.29 o 
  -5   2  14     3366.84     3546.71    130.86 o 
  -4   2  14     1587.81     1653.29     73.04 o 
  -3   2  14     5994.02     6116.38    126.22 o 
  -2   2  14      698.69      738.76     64.34 o 
  -1   2  14      730.01      655.81     78.03 o 
   0   2  14      154.11      841.73    100.50 o 
   1   2  14      987.19     1240.64     69.56 o 
   2   2  14      250.83      322.51     75.49 o 
   3   2  14      999.32     1047.68     69.65 o 
   4   2  14      773.37      947.12     63.80 o 
   5   2  14     5502.86     5499.05    117.73 o 
   6   2  14      610.33      699.47     72.32 o 
   7   2  14      659.38      673.35    104.21 o 
 -11   3  14      661.25      674.13     64.67 o 
 -10   3  14       19.63       73.56     76.32 o 
  -9   3  14       35.13      102.68     72.11 o 
  -8   3  14       52.74      101.86     85.17 o 
  -7   3  14      304.01      281.40     64.53 o 
  -6   3  14        3.43      134.31     78.57 o 
  -5   3  14    12933.21    12483.49    426.49 o 
  -4   3  14       12.66       61.39     69.87 o 
  -3   3  14      524.34      567.34     63.49 o 
  -2   3  14       32.32       38.88     65.89 o 
  -1   3  14     4386.20     4302.13    152.82 o 
   0   3  14      671.35      854.69     72.45 o 
   1   3  14      964.73     1047.12     73.65 o 
   2   3  14       56.85      100.84     65.04 o 
   3   3  14      336.40      460.57     68.81 o 
   4   3  14      228.19      325.08     66.29 o 
   5   3  14     3753.21     3679.59    146.41 o 
   6   3  14        0.59       23.14     70.77 o 
 -11   4  14      508.10      532.95     71.43 o 
 -10   4  14      307.05      232.22     67.61 o 
  -9   4  14     2546.02     2525.26    101.51 o 
  -8   4  14        0.20      -12.45     61.05 o 
  -7   4  14       16.74       83.34     70.98 o 
  -6   4  14      123.39      165.76     74.58 o 
  -5   4  14     1365.06     1489.70     78.45 o 
  -4   4  14     2308.80     2314.83    115.97 o 
  -3   4  14      562.14      598.65     68.10 o 
  -2   4  14      171.92      305.58     61.97 o 
  -1   4  14      946.31     1007.22     67.42 o 
   0   4  14     1433.01     1314.95     79.55 o 
   1   4  14     2216.71     2078.48     80.25 o 
   2   4  14       99.95      125.07     67.18 o 
   3   4  14     1115.20     1079.53     75.41 o 
   4   4  14      123.37      304.00     70.18 o 
   5   4  14     4328.38     4364.99     94.15 o 
   6   4  14      104.51      292.91     67.74 o 
 -11   5  14        5.87       44.93     71.85 o 
 -10   5  14     2335.75     2294.82     76.24 o 
  -9   5  14        3.44       11.21     75.92 o 
  -8   5  14      217.30      257.55     69.13 o 
  -7   5  14       83.50      143.88     73.64 o 
  -6   5  14      153.54      200.97     62.82 o 
  -5   5  14     1129.04     1245.14     75.92 o 
  -4   5  14       15.32       90.23     66.16 o 
  -3   5  14      191.35      216.55     63.87 o 
  -2   5  14      212.26      253.56     61.03 o 
  -1   5  14      886.28      849.79     68.13 o 
   0   5  14     5579.37     5639.22    158.65 o 
   1   5  14     2845.76     2933.51     78.57 o 
   2   5  14      578.61      574.33     65.56 o 
   3   5  14      514.84      693.50     69.74 o 
   4   5  14     4186.81     4323.14    121.16 o 
   5   5  14     1099.75     1038.38     74.88 o 
   6   5  14      299.46      361.34     75.52 o 
 -11   6  14      241.41      346.25     77.09 o 
 -10   6  14     1201.16     1083.30     77.62 o 
  -9   6  14        2.32      103.83     80.78 o 
  -8   6  14       81.53       67.85     71.89 o 
  -7   6  14       24.61        4.17     62.29 o 
  -6   6  14     3292.18     3378.40    103.38 o 
  -5   6  14        0.05       19.55     71.01 o 
  -4   6  14     8004.99     7855.37    300.13 o 
  -3   6  14      325.43      387.44     69.61 o 
  -2   6  14     2176.22     2240.64     75.45 o 
  -1   6  14      455.26      408.02     64.52 o 
   0   6  14     6284.50     6351.27    232.39 o 
   1   6  14       49.19       95.75     61.45 o 
   2   6  14        0.90       45.35     63.33 o 
   3   6  14        2.23      155.73     62.65 o 
   4   6  14      187.49      283.49     69.09 o 
   5   6  14      417.41      457.66     65.96 o 
   6   6  14      584.50      547.73     65.85 o 
 -11   7  14     1044.99      973.32     79.63 o 
 -10   7  14     6040.10     5785.71    100.70 o 
  -9   7  14        6.74       -9.17     70.83 o 
  -8   7  14     3192.69     3097.85     81.28 o 
  -7   7  14       71.14       97.53     69.61 o 
  -6   7  14     4935.68     4983.10    152.25 o 
  -5   7  14     2070.37     2240.97    101.65 o 
  -4   7  14     1117.22      964.99     77.53 o 
  -3   7  14     2890.42     3086.08     77.10 o 
  -2   7  14        2.50      106.62     76.45 o 
  -1   7  14     1676.01     1586.54     69.83 o 
   0   7  14     4404.54     4279.45    205.09 o 
   1   7  14     1444.15     1382.55     74.15 o 
   2   7  14        4.59       65.90     58.04 o 
   3   7  14        8.07      111.61     63.27 o 
   4   7  14     4807.76     4737.03    120.31 o 
   5   7  14     1821.91     1685.77     81.55 o 
   6   7  14      802.92      759.29     79.27 o 
 -10   8  14      334.45      395.37     79.08 o 
  -9   8  14     4165.40     3840.45     97.72 o 
  -8   8  14      269.28      270.09     82.66 o 
  -7   8  14     2399.14     2426.46     84.77 o 
  -6   8  14     1348.20     1399.41     83.52 o 
  -5   8  14     2096.61     2118.98     86.72 o 
  -4   8  14     4459.06     4272.20    149.77 o 
  -3   8  14        0.70      123.89     81.06 o 
  -2   8  14     1024.88     1020.13     73.74 o 
  -1   8  14       93.49       86.53     71.22 o 
   0   8  14     1435.89     1311.08     73.37 o 
   1   8  14     4637.86     4604.06    107.93 o 
   2   8  14      580.88      635.57     67.38 o 
   3   8  14     2605.87     2437.72     81.44 o 
   4   8  14      688.88      661.16     74.38 o 
   5   8  14     1977.77     1870.19     78.37 o 
 -10   9  14       48.15      139.84     78.53 o 
  -9   9  14        2.44      -74.04     74.04 o 
  -8   9  14       54.91      160.82     70.72 o 
  -7   9  14       13.10       27.71     75.76 o 
  -6   9  14       36.56      145.23     66.72 o 
  -5   9  14    13064.56    11870.43    311.19 o 
  -4   9  14      265.28      337.23     67.46 o 
  -3   9  14     2368.71     2270.17    101.97 o 
  -2   9  14       11.55       21.40     75.37 o 
  -1   9  14    12259.83    12260.62    234.36 o 
   0   9  14      684.05      660.31     73.59 o 
   1   9  14       11.18       69.88     62.46 o 
   2   9  14       18.80       63.27     73.39 o 
   3   9  14      539.25      487.10     73.02 o 
   4   9  14      139.87      194.39     77.40 o 
   5   9  14     2001.79     2084.19     79.46 o 
 -10  10  14      144.75      289.08    110.50 o 
  -9  10  14     3444.74     3609.71    105.72 o 
  -8  10  14      474.51      545.40     73.84 o 
  -7  10  14      673.02      845.26     81.98 o 
  -6  10  14       95.09      215.51     78.13 o 
  -5  10  14     2978.59     3015.67     89.98 o 
  -4  10  14     1088.51     1025.23     85.65 o 
  -3  10  14        7.14      121.00     58.90 o 
  -2  10  14     1102.80     1071.14     73.03 o 
  -1  10  14     2981.65     2926.02    100.14 o 
   0  10  14     1102.34     1181.86     82.08 o 
   1  10  14     2282.63     2285.43     80.66 o 
   2  10  14      559.83      588.62     77.88 o 
   3  10  14      664.62      558.53     75.01 o 
   4  10  14      673.58      612.42     76.80 o 
   5  10  14     2065.20     1453.88    279.57 o 
  -9  11  14      453.01      531.58     77.36 o 
  -8  11  14        7.51       93.53     77.37 o 
  -7  11  14       37.79       37.99     68.20 o 
  -6  11  14     2320.12     2296.51     86.77 o 
  -5  11  14     2750.72     2706.43     86.08 o 
  -4  11  14        4.16       57.48     67.17 o 
  -3  11  14        1.39       24.83     73.91 o 
  -2  11  14     1764.44     1726.64     89.22 o 
  -1  11  14      298.23      359.73     79.29 o 
   0  11  14      941.49     1000.17     87.75 o 
   1  11  14      375.57      365.16     71.47 o 
   2  11  14      243.98      240.58     72.17 o 
   3  11  14      206.22      247.80     72.30 o 
   4  11  14     2865.09     2846.66     87.78 o 
  -8  12  14        0.91       61.30     74.25 o 
  -7  12  14       87.58      115.73     72.28 o 
  -6  12  14     1295.20     1201.19     75.05 o 
  -5  12  14       28.19      176.17     74.63 o 
  -4  12  14      617.24      550.29     76.96 o 
  -3  12  14      150.63      177.65     82.60 o 
  -2  12  14     1232.86     1154.83     82.49 o 
  -1  12  14     1377.92     1480.09     98.50 o 
   0  12  14     1372.21     1435.05     87.82 o 
   1  12  14      126.71      186.95     68.99 o 
   2  12  14      272.90      186.23     80.11 o 
   3  12  14       18.07       68.78     78.01 o 
  -8  13  14      705.29      658.81     82.09 o 
  -7  13  14      141.51      166.05     71.75 o 
  -6  13  14      217.02      242.35     74.48 o 
  -5  13  14      133.23      151.57     69.97 o 
  -4  13  14      417.62      532.07     87.43 o 
  -3  13  14      146.29      130.78     78.43 o 
  -2  13  14        0.71      121.80     86.74 o 
  -1  13  14       32.25       69.78    102.59 o 
   0  13  14     1091.75     1107.88    104.21 o 
   1  13  14       13.41      139.77     84.91 o 
   2  13  14      420.74      522.39     79.52 o 
   3  13  14        8.62       69.07     89.05 o 
  -7  14  14      883.74     1061.56     82.09 o 
  -6  14  14      822.63      807.36     88.17 o 
  -5  14  14     1039.45     1162.42     86.41 o 
  -4  14  14      850.70      753.90     99.13 o 
  -3  14  14      156.50      192.05     84.44 o 
  -2  14  14      120.29      102.49     93.73 o 
  -1  14  14      248.26      265.72     99.57 o 
   0  14  14     2727.25     2758.96    114.83 o 
   1  14  14     2356.71     2068.09    108.76 o 
   2  14  14     1051.91     1066.16     82.81 o 
  -5  15  14     3675.67     3867.10    101.97 o 
  -4  15  14      947.03     1026.76     85.21 o 
  -3  15  14     1901.98     1836.73     87.10 o 
  -2  15  14       88.47      236.07    117.35 o 
  -1  15  14     4137.72     4003.46    117.42 o 
   0  15  14       26.80      171.30     90.03 o 
  -3  16  14      254.68      387.88    107.58 o 
  -2  16  14     1157.78     1071.39    267.48 o 
 -11   0  15     3468.73     3553.37    281.11 o 
  -9   0  15     7722.65     7544.05    249.09 o 
  -7   0  15     3371.79     3412.46    177.77 o 
  -5   0  15       10.44      230.93    110.85 o 
  -3   0  15       61.23       60.75     95.17 o 
  -1   0  15     5007.94     4930.54    271.23 o 
   1   0  15     3710.55     4167.76    285.28 o 
   3   0  15      353.72      426.63     98.46 o 
   5   0  15     3727.48     3271.39    119.08 o 
 -11   1  15     1289.88     1119.92    100.84 o 
 -10   1  15     3268.38     3186.19    100.95 o 
  -9   1  15     1136.17     1118.39     74.58 o 
  -8   1  15      834.09      852.07     78.25 o 
  -7   1  15        3.84      135.11     77.25 o 
  -6   1  15     1162.70     1109.15     73.48 o 
  -5   1  15    21379.18    21211.47    588.67 o 
  -4   1  15     1302.09     1303.49     68.92 o 
  -3   1  15      858.77      903.93     66.07 o 
  -2   1  15       86.03      104.66     64.80 o 
  -1   1  15     2518.00     2652.17     88.45 o 
   0   1  15     2535.00     2878.88     76.29 o 
   1   1  15      317.56      422.28     64.99 o 
   2   1  15      880.04      794.67     75.00 o 
   3   1  15        3.29      -28.52     71.56 o 
   4   1  15     1563.23     1534.82     78.74 o 
   5   1  15     2772.50     2624.47    112.98 o 
   6   1  15      174.01      235.64     68.97 o 
 -11   2  15      487.49      482.42     77.40 o 
 -10   2  15       18.91       85.50     78.29 o 
  -9   2  15     3144.43     3035.36     92.37 o 
  -8   2  15      109.19      145.76     78.76 o 
  -7   2  15      331.24      389.02     61.91 o 
  -6   2  15      941.27     1036.39     76.39 o 
  -5   2  15     1078.57     1116.69     82.67 o 
  -4   2  15     2874.14     2945.64     85.28 o 
  -3   2  15        3.37      -44.16     60.66 o 
  -2   2  15     1544.23     1646.40     63.70 o 
  -1   2  15     2371.63     2437.48     76.85 o 
   0   2  15     1848.27     2044.41     86.51 o 
   1   2  15      679.87      750.94     74.96 o 
   2   2  15      491.83      586.92     67.58 o 
   3   2  15      163.13      202.39     69.25 o 
   4   2  15     1142.54      941.32     79.77 o 
   5   2  15        0.55       47.42     69.83 o 
   6   2  15      857.22      924.83     73.17 o 
 -11   3  15        7.31      132.51     75.42 o 
 -10   3  15     5566.36     5032.57    113.19 o 
  -9   3  15        1.95      126.93     76.36 o 
  -8   3  15      599.48      610.04     90.26 o 
  -7   3  15      227.38      301.40     61.63 o 
  -6   3  15     3034.80     3123.71    124.11 o 
  -5   3  15       19.56      104.02     70.06 o 
  -4   3  15       29.92      129.74     63.24 o 
  -3   3  15       80.17      125.94     61.58 o 
  -2   3  15      201.83      267.50     59.18 o 
  -1   3  15      707.52      763.56     75.31 o 
   0   3  15     7981.45     8315.58    190.92 o 
   1   3  15      237.94      336.29     64.35 o 
   2   3  15     1712.29     1631.63     70.26 o 
   3   3  15      447.48      551.99     71.54 o 
   4   3  15     3316.21     3487.95    115.82 o 
   5   3  15       77.42      255.96     75.41 o 
   6   3  15      732.50      470.53    117.85 o 
 -11   4  15       36.11       59.89     80.55 o 
 -10   4  15      162.70      157.44     77.59 o 
  -9   4  15      455.84      516.53     70.97 o 
  -8   4  15      288.99      363.08     78.20 o 
  -7   4  15       31.02       78.38     69.86 o 
  -6   4  15     1560.49     1436.82     82.93 o 
  -5   4  15       62.40      108.73     61.59 o 
  -4   4  15     1755.88     1819.22     83.06 o 
  -3   4  15       28.84       22.71     59.54 o 
  -2   4  15     1379.13     1429.19     72.72 o 
  -1   4  15      508.17      463.87     74.68 o 
   0   4  15     1474.99     1340.04     75.67 o 
   1   4  15     1367.24     1429.92     76.47 o 
   2   4  15       12.07       48.42     67.32 o 
   3   4  15       12.52       72.98     69.42 o 
   4   4  15     1589.82     1627.85     79.09 o 
   5   4  15      354.15      460.19     78.21 o 
 -11   5  15      791.81      742.55     78.22 o 
 -10   5  15     1526.97     1380.97     84.80 o 
  -9   5  15      976.19      962.44     83.39 o 
  -8   5  15        2.12       33.45     74.94 o 
  -7   5  15       81.47      118.47     67.71 o 
  -6   5  15      203.28      230.33     69.96 o 
  -5   5  15     2479.59     2386.72    109.33 o 
  -4   5  15     1255.39     1420.19     75.18 o 
  -3   5  15     1020.29     1199.57    100.66 o 
  -2   5  15      105.04      174.66     60.76 o 
  -1   5  15     2322.26     2140.63     87.87 o 
   0   5  15     1303.31     1183.68     78.37 o 
   1   5  15      210.25      230.92     65.53 o 
   2   5  15      378.65      407.72     71.00 o 
   3   5  15       52.44       91.52     73.10 o 
   4   5  15     1357.44     1377.33     71.87 o 
   5   5  15     3511.36     3291.16     90.53 o 
 -10   6  15       34.53       63.40     77.19 o 
  -9   6  15     3903.49     3747.54    100.19 o 
  -8   6  15        0.13       65.72     72.97 o 
  -7   6  15     1612.33     1609.42     77.00 o 
  -6   6  15      102.17       94.96     68.00 o 
  -5   6  15      294.41      288.95     76.07 o 
  -4   6  15        1.00      -68.10     74.08 o 
  -3   6  15      563.91      604.39     71.27 o 
  -2   6  15      848.87      750.37     73.94 o 
  -1   6  15      177.92      229.55     79.42 o 
   0   6  15     2234.41     2238.46     79.21 o 
   1   6  15     8069.32     7783.84    202.17 o 
   2   6  15      402.72      568.47     66.56 o 
   3   6  15      238.57      318.68     66.98 o 
   4   6  15       22.11      126.46     62.12 o 
   5   6  15     2721.15     2491.35     85.31 o 
 -10   7  15      820.51      920.15     75.51 o 
  -9   7  15      386.25      316.88     77.03 o 
  -8   7  15     1182.85     1168.37     79.10 o 
  -7   7  15      846.77      869.85     75.56 o 
  -6   7  15      717.70      748.60     76.80 o 
  -5   7  15     6426.54     6309.28    199.41 o 
  -4   7  15       19.42       96.37     71.38 o 
  -3   7  15     5202.51     5082.29    125.95 o 
  -2   7  15     1081.67     1119.22     76.31 o 
  -1   7  15      371.58      492.95     76.98 o 
   0   7  15     1717.08     1754.17     81.56 o 
   1   7  15     1017.99      945.18     73.49 o 
   2   7  15      102.54      141.73     60.35 o 
   3   7  15      278.31      418.14     79.70 o 
   4   7  15     1222.74     1129.45     71.94 o 
   5   7  15     1862.43     1893.24     74.95 o 
 -10   8  15        8.94      110.49     81.84 o 
  -9   8  15     2448.17     2461.80     88.79 o 
  -8   8  15      559.60      604.35     85.09 o 
  -7   8  15      557.23      584.62     74.08 o 
  -6   8  15     4280.78     4365.94    132.28 o 
  -5   8  15      129.33      173.40     67.52 o 
  -4   8  15     2506.36     2733.98     90.14 o 
  -3   8  15       41.03       -6.39     70.86 o 
  -2   8  15     2002.84     2035.97     81.37 o 
  -1   8  15     1296.61     1310.95     86.21 o 
   0   8  15     3499.59     3494.51     91.51 o 
   1   8  15     2646.44     2407.48     86.33 o 
   2   8  15      129.20      241.91     69.82 o 
   3   8  15        3.22       72.29     64.73 o 
   4   8  15      387.54      497.50     72.12 o 
  -9   9  15      276.57      303.67     79.49 o 
  -8   9  15     2151.48     2124.32     91.19 o 
  -7   9  15        3.59       46.91     83.61 o 
  -6   9  15     3838.84     3769.68    110.80 o 
  -5   9  15       16.30       20.77     65.34 o 
  -4   9  15       86.72      133.58     64.25 o 
  -3   9  15        3.48      101.28     61.67 o 
  -2   9  15      882.77      886.14     75.57 o 
  -1   9  15      964.22     1042.67     84.90 o 
   0   9  15     6352.93     6028.91    151.91 o 
   1   9  15       22.04       57.45     68.88 o 
   2   9  15     1611.05     1529.35     72.03 o 
   3   9  15      505.88      530.49     75.05 o 
   4   9  15     1966.98     1817.73    109.69 o 
  -9  10  15      468.08      402.61     74.32 o 
  -8  10  15       15.68       33.25     73.85 o 
  -7  10  15      595.17      670.91     76.32 o 
  -6  10  15     3528.29     3396.49     91.13 o 
  -5  10  15      453.70      445.02     77.57 o 
  -4  10  15     4665.57     4637.20    139.73 o 
  -3  10  15        0.00        2.49     70.28 o 
  -2  10  15      346.92      456.62     72.23 o 
  -1  10  15       67.86       15.10     89.07 o 
   0  10  15      189.27      223.36     68.18 o 
   1  10  15       67.81      104.70     79.28 o 
   2  10  15      128.31      279.29     74.92 o 
   3  10  15     1174.70     1013.59     74.39 o 
  -8  11  15      246.57      351.49     76.31 o 
  -7  11  15      224.36      330.13     82.42 o 
  -6  11  15        3.44       36.72     69.70 o 
  -5  11  15     1308.81     1366.33     73.63 o 
  -4  11  15      140.73      107.30     79.81 o 
  -3  11  15      158.61      190.29     64.00 o 
  -2  11  15       73.69      117.77     68.37 o 
  -1  11  15     3281.76     3171.93     99.01 o 
   0  11  15     2294.70     2310.28     94.15 o 
   1  11  15      113.96      212.03     84.11 o 
   2  11  15      443.46      440.38     87.53 o 
   3  11  15      265.68      259.41     79.26 o 
  -7  12  15      239.72      181.62     70.54 o 
  -6  12  15      248.06      313.41     83.10 o 
  -5  12  15      406.99      413.83     69.86 o 
  -4  12  15      400.13      496.65     78.12 o 
  -3  12  15      122.52      131.18     73.57 o 
  -2  12  15      506.48      669.28     86.75 o 
  -1  12  15     1202.99     1111.86     88.38 o 
   0  12  15       46.20      150.83     77.53 o 
   1  12  15     3290.87     3039.71     91.88 o 
   2  12  15       40.20      138.35     63.67 o 
  -7  13  15        2.03      -25.07    236.81 o 
  -6  13  15     1296.07     1224.75     85.24 o 
  -5  13  15     3592.68     3590.02    103.00 o 
  -4  13  15      861.56      869.71     86.16 o 
  -3  13  15      198.43      278.65     72.37 o 
  -2  13  15        0.92      139.05    102.71 o 
  -1  13  15     1134.69     1230.78     95.13 o 
   0  13  15      167.12      206.27     93.60 o 
   1  13  15      743.64      758.91     84.56 o 
  -5  14  15      355.97      460.33     84.36 o 
  -4  14  15     1618.22     1582.13    103.26 o 
  -3  14  15      613.37      726.00     89.41 o 
  -2  14  15     1395.26     1374.24    109.50 o 
  -1  14  15     1273.36     1169.71    104.06 o 
   0  14  15       17.25        5.22    118.60 o 
 -10   0  16     1250.59     1221.50    176.07 o 
  -8   0  16      603.97      733.65    133.86 o 
  -6   0  16     9638.62     9787.28    435.19 o 
  -4   0  16    12029.51    11398.06    886.13 o 
  -2   0  16     1425.64     1577.25    101.89 o 
   0   0  16       46.57      189.06     86.68 o 
   2   0  16      634.52      596.39    101.22 o 
   4   0  16     1354.09     1137.83    125.73 o 
 -10   1  16     6454.12     6298.58    127.62 o 
  -9   1  16      239.56      394.89     81.79 o 
  -8   1  16      762.99      700.49     79.62 o 
  -7   1  16      387.73      505.38     82.73 o 
  -6   1  16       55.12      148.41     70.83 o 
  -5   1  16     4135.94     4199.55    169.96 o 
  -4   1  16       87.22      147.32     65.35 o 
  -3   1  16      316.48      376.36     58.17 o 
  -2   1  16      107.90      177.29     60.45 o 
  -1   1  16     1332.02     1423.45     66.49 o 
   0   1  16     7820.19     7978.42    214.96 o 
   1   1  16       71.46      139.72     65.58 o 
   2   1  16      836.93      881.14     64.98 o 
   3   1  16       70.59       43.68     61.30 o 
   4   1  16      823.72      692.41     79.21 o 
   5   1  16      614.85      620.45     70.56 o 
 -10   2  16       12.06      100.32     85.07 o 
  -9   2  16     1940.79     1901.96     93.98 o 
  -8   2  16       88.15      108.63     76.83 o 
  -7   2  16      270.89      232.94     70.93 o 
  -6   2  16     2485.38     2346.10     79.10 o 
  -5   2  16       32.02       44.01     63.91 o 
  -4   2  16      478.29      487.64     65.21 o 
  -3   2  16      387.46      518.99     68.86 o 
  -2   2  16      131.81      179.67     66.42 o 
  -1   2  16     2784.05     2613.92    146.25 o 
   0   2  16       10.54      114.95     66.56 o 
   1   2  16     5557.71     5525.69    177.31 o 
   2   2  16      399.68      470.38     68.61 o 
   3   2  16     1067.25     1079.01     80.28 o 
   4   2  16     1314.79     1255.88     89.23 o 
   5   2  16      764.69      819.53     78.81 o 
 -10   3  16        0.13      202.61     86.58 o 
  -9   3  16      442.17      459.72     92.98 o 
  -8   3  16       25.58       94.86     80.81 o 
  -7   3  16      104.72      139.55     68.78 o 
  -6   3  16        6.01       43.32     67.49 o 
  -5   3  16     7461.01     7367.71    224.34 o 
  -4   3  16        1.61       14.22     63.79 o 
  -3   3  16     1194.48     1329.03     66.94 o 
  -2   3  16       79.63      116.89     73.12 o 
  -1   3  16      764.16      906.76     67.02 o 
   0   3  16      262.18      504.90     90.38 o 
   1   3  16      155.57      214.85     71.71 o 
   2   3  16      140.16      179.36     69.73 o 
   3   3  16       20.39      121.11     66.93 o 
   4   3  16       60.52      110.58     70.89 o 
   5   3  16     4611.64     4571.89    294.02 o 
 -10   4  16        0.95      195.15     92.94 o 
  -9   4  16     1670.70     1675.35     89.63 o 
  -8   4  16       26.90       19.88     79.24 o 
  -7   4  16      451.06      496.90     78.66 o 
  -6   4  16      820.41      867.41     77.85 o 
  -5   4  16      155.88      283.14     79.11 o 
  -4   4  16      790.22      768.41     73.16 o 
  -3   4  16      778.93      923.53     70.47 o 
  -2   4  16     1069.11     1083.55     73.82 o 
  -1   4  16     1051.72     1097.58     71.59 o 
   0   4  16       83.66       81.34     70.41 o 
   1   4  16     2100.62     2335.43     85.23 o 
   2   4  16        0.20        9.51     65.35 o 
   3   4  16     1097.20     1127.71     71.77 o 
   4   4  16     1095.95     1129.82     79.59 o 
 -10   5  16      912.08      840.36     80.53 o 
  -9   5  16      122.00       99.02     76.58 o 
  -8   5  16      586.07      672.55     71.31 o 
  -7   5  16      561.00      526.89     66.76 o 
  -6   5  16       60.86      233.70     72.76 o 
  -5   5  16     1455.92     1287.01     88.28 o 
  -4   5  16      167.41      223.31     65.53 o 
  -3   5  16      442.50      552.68     76.92 o 
  -2   5  16       28.73      111.82     59.95 o 
  -1   5  16      379.90      384.09     68.49 o 
   0   5  16     3463.66     3286.29    143.58 o 
   1   5  16       30.12      183.78     58.52 o 
   2   5  16      515.48      538.82     73.49 o 
   3   5  16      203.94      309.99     67.32 o 
   4   5  16      916.39      850.78     74.76 o 
 -10   6  16      732.50      752.52     90.65 o 
  -9   6  16       25.95      150.08     96.06 o 
  -8   6  16       44.83       24.26     83.55 o 
  -7   6  16        0.25      170.90     74.07 o 
  -6   6  16     6414.37     6127.82    149.18 o 
  -5   6  16      169.48      196.39     72.48 o 
  -4   6  16     3046.26     3035.54    105.77 o 
  -3   6  16      589.66      569.70     70.42 o 
  -2   6  16     1291.56     1216.71     75.29 o 
  -1   6  16        0.62       48.09     67.82 o 
   0   6  16      566.39      568.90     78.18 o 
   1   6  16      668.88      663.25     65.49 o 
   2   6  16       74.93      232.67     75.07 o 
   3   6  16        5.17       21.91     61.54 o 
   4   6  16     3691.73     3581.50    109.06 o 
  -9   7  16      480.15      376.21     80.37 o 
  -8   7  16     1123.06     1110.25     73.27 o 
  -7   7  16        3.42       59.37     72.86 o 
  -6   7  16       15.20      125.56     74.09 o 
  -5   7  16     2089.12     2233.55     82.04 o 
  -4   7  16        0.85      178.84     73.75 o 
  -3   7  16      106.10       91.64     79.68 o 
  -2   7  16     1952.74     1954.34     82.56 o 
  -1   7  16      478.43      499.92     70.63 o 
   0   7  16     4691.76     4558.85    221.73 o 
   1   7  16      694.22      867.44     72.13 o 
   2   7  16      439.59      386.53     60.80 o 
   3   7  16        6.50       23.55     69.06 o 
   4   7  16     1208.76     1232.24    131.17 o 
  -9   8  16     2289.14     2458.49     92.66 o 
  -8   8  16        0.78       20.12     67.55 o 
  -7   8  16      722.86      846.49     77.41 o 
  -6   8  16     1831.75     1748.61    106.45 o 
  -5   8  16       13.24      107.10     70.33 o 
  -4   8  16     3372.16     3474.96     90.46 o 
  -3   8  16       63.94      175.77     66.91 o 
  -2   8  16      353.30      382.71     67.31 o 
  -1   8  16     2882.97     2981.75     93.90 o 
   0   8  16      140.95      153.88     67.96 o 
   1   8  16     3239.31     3156.40    121.02 o 
   2   8  16      297.57      264.30     75.35 o 
   3   8  16     1199.10     1137.41     74.80 o 
  -8   9  16      216.12      291.24     75.90 o 
  -7   9  16     2166.65     2150.42     93.66 o 
  -6   9  16      713.72      710.11     75.31 o 
  -5   9  16     9276.65     9218.04    209.88 o 
  -4   9  16       27.37       81.59     67.92 o 
  -3   9  16     1913.11     1883.06     78.69 o 
  -2   9  16        6.99      202.93     83.50 o 
  -1   9  16     2503.19     2507.12     94.00 o 
   0   9  16      122.05      201.85     72.54 o 
   1   9  16      405.55      371.33     70.77 o 
   2   9  16      405.95      383.12     74.60 o 
   3   9  16        1.88       86.53     69.75 o 
  -8  10  16      236.88      327.65     80.83 o 
  -7  10  16      276.10      255.67     73.21 o 
  -6  10  16     1294.82     1160.61     79.86 o 
  -5  10  16       27.17       89.19     74.18 o 
  -4  10  16      222.31      241.71     86.10 o 
  -3  10  16      145.99      209.67     73.37 o 
  -2  10  16     1848.08     1798.46     82.56 o 
  -1  10  16     3431.77     3333.57     92.61 o 
   0  10  16      611.14      691.24     91.18 o 
   1  10  16      825.18      879.08     89.77 o 
   2  10  16      111.99      230.87     81.85 o 
  -7  11  16        0.97       36.01     81.25 o 
  -6  11  16     1597.60     1592.90     93.21 o 
  -5  11  16     1288.60     1299.14    106.95 o 
  -4  11  16      611.66      646.15     79.93 o 
  -3  11  16       78.00      153.43     68.78 o 
  -2  11  16        7.87       59.26     95.98 o 
  -1  11  16       44.31       33.25     73.16 o 
   0  11  16     1572.43     1592.80     88.20 o 
   1  11  16       26.59      103.09     75.21 o 
  -6  12  16      956.24      886.41     92.08 o 
  -5  12  16        4.36      114.11     77.06 o 
  -4  12  16     1246.94     1240.60     90.08 o 
  -3  12  16        0.11      139.71     79.28 o 
  -2  12  16     1388.36     1383.50     96.56 o 
  -1  12  16       57.58      212.25     79.80 o 
   0  12  16       53.52      190.39     76.55 o 
  -5  13  16      297.50      267.48    178.12 o 
  -4  13  16       75.55      162.47     81.43 o 
  -3  13  16        1.99        1.94    103.87 o 
  -2  13  16       24.67        5.49     92.81 o 
  -1  13  16      119.40      157.72    114.34 o 
  -9   0  17     4985.89     5053.66    399.31 o 
  -7   0  17     1998.74     1733.70    167.02 o 
  -5   0  17     1996.84     2207.67    163.12 o 
  -3   0  17     1571.42     1700.00     94.16 o 
  -1   0  17     8393.61     8456.39    152.51 o 
   1   0  17     2388.55     2440.88    112.37 o 
   3   0  17      701.59      844.59    100.42 o 
 -10   1  17     1265.90     1335.93     96.41 o 
  -9   1  17     2743.31     2780.08    160.84 o 
  -8   1  17      264.81      176.29     80.19 o 
  -7   1  17      347.75      397.87     87.77 o 
  -6   1  17      331.93      358.00     63.10 o 
  -5   1  17     9059.81     9302.09    276.90 o 
  -4   1  17     1022.82     1122.59     72.14 o 
  -3   1  17      859.68      868.88     74.03 o 
  -2   1  17        2.46      118.92     63.08 o 
  -1   1  17       67.06       69.01     71.18 o 
   0   1  17     2135.31     2490.16     86.87 o 
   1   1  17      492.08      520.69     68.95 o 
   2   1  17      766.70      750.11     76.03 o 
   3   1  17      588.58      757.47    119.02 o 
   4   1  17      216.17      449.09    165.38 o 
 -10   2  17     2576.27     2207.09    252.73 o 
  -9   2  17     1751.13     1821.87     90.54 o 
  -8   2  17       85.85      177.65     79.98 o 
  -7   2  17       81.67      184.72     73.27 o 
  -6   2  17     3368.41     3454.98     88.58 o 
  -5   2  17       60.30      109.10     69.68 o 
  -4   2  17     3192.14     3212.63    131.28 o 
  -3   2  17      316.34      417.54     67.08 o 
  -2   2  17     3075.53     3112.86     86.74 o 
  -1   2  17     2223.74     2246.92     71.64 o 
   0   2  17       19.87       35.75     54.07 o 
   1   2  17      435.82      741.16     70.70 o 
   2   2  17      327.97      249.64     69.26 o 
   3   2  17        3.83       38.39     69.52 o 
  -9   3  17      131.16      184.06     92.14 o 
  -8   3  17      728.13      779.83     84.50 o 
  -7   3  17       47.13       36.31     69.41 o 
  -6   3  17       54.44       64.42     77.11 o 
  -5   3  17      413.84      526.37     77.21 o 
  -4   3  17     1004.62     1011.82     70.60 o 
  -3   3  17      236.27      264.52     64.16 o 
  -2   3  17       21.41       35.88     67.78 o 
  -1   3  17      209.48      394.94     70.85 o 
   0   3  17     7230.05     7086.20    137.45 o 
   1   3  17       17.49       90.39     77.79 o 
   2   3  17      594.95      769.50     70.09 o 
   3   3  17      197.33      165.25     74.51 o 
  -9   4  17      251.32      228.43     86.77 o 
  -8   4  17       43.11      169.67     91.18 o 
  -7   4  17      417.07      621.32     77.43 o 
  -6   4  17     1279.55     1186.08     83.04 o 
  -5   4  17       66.42      126.32     75.51 o 
  -4   4  17      376.91      478.09     75.80 o 
  -3   4  17      121.70      164.95     64.68 o 
  -2   4  17       80.72      115.83     65.22 o 
  -1   4  17      546.28      497.37     74.46 o 
   0   4  17       17.87       81.05     69.79 o 
   1   4  17      536.21      526.33     63.23 o 
   2   4  17       67.55      313.91     71.08 o 
   3   4  17      599.68      575.84     66.98 o 
  -9   5  17      657.18      620.73     89.23 o 
  -8   5  17      483.36      502.48     87.50 o 
  -7   5  17        2.29       61.23     72.24 o 
  -6   5  17      446.13      469.59     71.31 o 
  -5   5  17     1400.08     1521.54     88.51 o 
  -4   5  17      112.00      229.84     73.28 o 
  -3   5  17      124.94       28.47     77.51 o 
  -2   5  17      284.12      283.42     68.95 o 
  -1   5  17      264.59      278.19     69.27 o 
   0   5  17     1812.50     1784.07     99.97 o 
   1   5  17     1012.63     1023.80     67.36 o 
   2   5  17      196.51      230.99     69.37 o 
   3   5  17      597.23      612.86     75.20 o 
  -9   6  17      963.10      989.34     90.30 o 
  -8   6  17       34.96       77.74     72.93 o 
  -7   6  17     1104.56     1001.60     79.83 o 
  -6   6  17      261.48      228.51     73.88 o 
  -5   6  17      658.11      733.11     73.01 o 
  -4   6  17      561.05      480.90     74.41 o 
  -3   6  17      244.59      350.30     75.75 o 
  -2   6  17      164.29      168.93     73.92 o 
  -1   6  17     2771.39     2846.91     86.91 o 
   0   6  17      683.18      698.18     77.93 o 
   1   6  17     4761.18     4727.16    105.19 o 
   2   6  17        8.14       33.80     69.34 o 
   3   6  17      552.00      563.31    124.50 o 
  -8   7  17       44.06      151.37     77.24 o 
  -7   7  17     2416.38     2387.90     86.93 o 
  -6   7  17       71.28       93.52     74.95 o 
  -5   7  17     8531.72     8401.83    239.76 o 
  -4   7  17      484.20      538.10     72.86 o 
  -3   7  17     1638.79     1549.40     82.77 o 
  -2   7  17      905.77      921.14     89.09 o 
  -1   7  17      118.28      175.72     69.82 o 
   0   7  17     1620.58     1581.37     77.29 o 
   1   7  17      306.15      399.84     77.78 o 
   2   7  17      200.45      328.09     70.00 o 
  -8   8  17      234.49      362.90     71.66 o 
  -7   8  17       10.11       40.74     81.15 o 
  -6   8  17     6119.50     6047.94    163.34 o 
  -5   8  17      169.25      342.70     72.97 o 
  -4   8  17     1943.42     1898.74     88.16 o 
  -3   8  17       41.72       98.50     68.42 o 
  -2   8  17      472.29      413.35     84.25 o 
  -1   8  17     2130.82     2043.56     83.90 o 
   0   8  17       49.62      124.26     81.77 o 
   1   8  17     1555.23     1580.04     92.98 o 
   2   8  17       17.04      100.52     81.40 o 
  -7   9  17       11.02       66.43     77.85 o 
  -6   9  17        5.70       48.90     71.22 o 
  -5   9  17      220.61      290.02     70.44 o 
  -4   9  17     1493.95     1473.25     73.54 o 
  -3   9  17        9.67      108.13     74.06 o 
  -2   9  17     1543.90     1813.94    110.47 o 
  -1   9  17      130.25      221.48     73.23 o 
   0   9  17     7479.91     7102.40    175.65 o 
   1   9  17        5.60       85.62     76.51 o 
  -6  10  17     2945.18     2846.51    120.93 o 
  -5  10  17        1.63      113.85     76.75 o 
  -4  10  17     2067.10     2116.04     94.16 o 
  -3  10  17        8.88      100.93     68.29 o 
  -2  10  17        7.71       71.81     87.52 o 
  -1  10  17      505.32      506.62     77.14 o 
   0  10  17      241.08      228.56     80.41 o 
  -5  11  17     2804.67     2792.39    102.82 o 
  -4  11  17       84.71       58.94     74.04 o 
  -3  11  17      241.59      168.73     78.10 o 
  -2  11  17      115.92      159.07     97.04 o 
  -1  11  17     1688.70     1705.35     89.27 o 
  -8   0  18     3902.94     3513.00    173.17 o 
  -6   0  18     7176.46     6974.41    291.00 o 
  -4   0  18     3199.50     3093.48    134.64 o 
  -2   0  18      303.47      410.31     95.08 o 
   0   0  18     3066.10     3142.71    147.17 o 
   2   0  18        1.55      209.09    114.16 o 
  -9   1  18     1468.69     1242.38    108.40 o 
  -8   1  18        7.10       71.44     82.22 o 
  -7   1  18     2171.71     2100.44    100.71 o 
  -6   1  18       66.28      169.20     77.96 o 
  -5   1  18      721.83      783.25     73.76 o 
  -4   1  18     6473.10     6203.66    165.13 o 
  -3   1  18     1227.84     1274.09     69.12 o 
  -2   1  18       66.64      156.81     65.28 o 
  -1   1  18      491.75      608.76     67.88 o 
   0   1  18     5099.76     4918.93    115.05 o 
   1   1  18      249.44      222.52     71.42 o 
   2   1  18      321.82      286.41     72.99 o 
  -8   2  18      608.12      560.81     82.94 o 
  -7   2  18      183.89      189.82     80.06 o 
  -6   2  18      821.92      887.16     79.78 o 
  -5   2  18      145.70      276.40     75.09 o 
  -4   2  18        5.18       37.40     66.91 o 
  -3   2  18      308.16      338.65     71.69 o 
  -2   2  18       12.74       70.37     74.62 o 
  -1   2  18     3048.28     3020.93     78.05 o 
   0   2  18     1765.29     1683.67     81.64 o 
   1   2  18     1855.37     1815.72     75.75 o 
   2   2  18        9.16        7.09     66.06 o 
  -8   3  18        0.55       -2.05     76.38 o 
  -7   3  18       36.14      -41.92     75.93 o 
  -6   3  18      148.78      177.98     75.08 o 
  -5   3  18     5642.93     5258.30    153.15 o 
  -4   3  18       46.28       58.41     69.13 o 
  -3   3  18      446.04      571.07     81.55 o 
  -2   3  18        2.11       90.32     76.45 o 
  -1   3  18       40.28       42.29     67.29 o 
   0   3  18       38.37      430.05     97.84 o 
   1   3  18      377.83      380.51     67.32 o 
   2   3  18      159.76      300.81     69.00 o 
  -8   4  18       36.88      167.55     85.98 o 
  -7   4  18       36.26      117.21     73.58 o 
  -6   4  18      581.97      586.54     72.98 o 
  -5   4  18      576.15      628.70     83.33 o 
  -4   4  18       68.50       73.41     77.88 o 
  -3   4  18       19.83        7.32     72.03 o 
  -2   4  18      454.65      472.44     79.30 o 
  -1   4  18     1608.80     1479.70     80.94 o 
   0   4  18      521.78      517.95     76.88 o 
   1   4  18     1979.93     1997.12     96.35 o 
   2   4  18        3.50       62.55     82.26 o 
  -8   5  18      213.85      299.06     72.34 o 
  -7   5  18        1.73       30.98     74.22 o 
  -6   5  18       74.25      -13.59     68.61 o 
  -5   5  18     2701.60     2498.84     93.82 o 
  -4   5  18      995.46      984.23     82.43 o 
  -3   5  18      886.45      829.48     80.51 o 
  -2   5  18      300.29      236.91     80.30 o 
  -1   5  18        3.77       45.36     76.66 o 
   0   5  18     4346.97     4263.85    113.26 o 
   1   5  18      135.87      211.15     61.13 o 
  -7   6  18        2.76       70.16     83.19 o 
  -6   6  18     3486.84     3603.38    108.90 o 
  -5   6  18        1.70       17.45     80.48 o 
  -4   6  18     1828.98     1998.44    124.86 o 
  -3   6  18      171.08      156.17     71.49 o 
  -2   6  18       71.37       23.49     76.85 o 
  -1   6  18      149.48       88.64     71.55 o 
   0   6  18     1533.74     1529.74     76.66 o 
   1   6  18      855.74      794.05     82.03 o 
  -7   7  18     1407.06     1489.29     94.70 o 
  -6   7  18      541.93      531.00     73.83 o 
  -5   7  18      152.04      257.45     71.54 o 
  -4   7  18     1555.98     1536.37     85.87 o 
  -3   7  18        4.70      -15.34     85.41 o 
  -2   7  18     1180.83     1236.36     93.00 o 
  -1   7  18        1.52       83.62     72.21 o 
   0   7  18     2870.92     3054.52     89.72 o 
  -6   8  18     1018.84      951.11     89.01 o 
  -5   8  18     1142.63     1300.31     79.79 o 
  -4   8  18     1095.76     1166.96     86.38 o 
  -3   8  18     1237.74     1348.24     82.10 o 
  -2   8  18      147.65      145.39    100.34 o 
  -1   8  18     1923.15     2059.45     89.22 o 
   0   8  18      391.24      523.44     92.83 o 
  -5   9  18     5712.88     5798.63    184.67 o 
  -4   9  18       40.84       44.29     73.35 o 
  -3   9  18      271.63      260.46     75.08 o 
  -2   9  18       11.15       -1.48     79.00 o 
  -1   9  18      457.28      407.85    233.27 o 
  -7   0  19       83.54      216.51    134.28 o 
  -5   0  19     3138.52     3493.86    304.39 o 
  -3   0  19     2527.49     2839.45    177.97 o 
  -1   0  19     4909.87     4749.41    152.56 o 
  -7   1  19      468.90      400.01     78.04 o 
  -6   1  19        2.34       32.82     71.90 o 
  -5   1  19     1128.28     1195.05     77.08 o 
  -4   1  19     1167.75     1250.27     72.93 o 
  -3   1  19      103.92       92.97     67.53 o 
  -2   1  19      491.62      398.92     65.20 o 
  -1   1  19      449.97      541.50     70.19 o 
   0   1  19     1526.91     1716.15     74.98 o 
  -7   2  19       46.60      261.94     72.72 o 
  -6   2  19     3024.61     3048.79     98.12 o 
  -5   2  19     1957.45     1944.08     90.25 o 
  -4   2  19      448.32      567.44     73.81 o 
  -3   2  19       32.74      103.57     76.97 o 
  -2   2  19      621.04      621.10     65.03 o 
  -1   2  19      300.67      441.57     69.93 o 
   0   2  19     1528.29     1670.03     86.99 o 
  -7   3  19      907.47      864.26     81.96 o 
  -6   3  19      393.84      431.98     80.71 o 
  -5   3  19       85.21       67.81     88.11 o 
  -4   3  19     1990.17     2099.66     93.06 o 
  -3   3  19       13.67      127.30     72.99 o 
  -2   3  19      829.60      926.17     73.09 o 
  -1   3  19      234.31      157.71     68.33 o 
   0   3  19     1929.05     1990.90     80.25 o 
  -6   4  19     1520.20     1319.39     82.22 o 
  -5   4  19      689.57      755.67     81.54 o 
  -4   4  19      408.79      515.48     76.10 o 
  -3   4  19        2.69       65.83     75.50 o 
  -2   4  19      235.66      267.94     67.25 o 
  -1   4  19      787.03      809.85     71.13 o 
   0   4  19     2446.85     2299.52    311.57 o 
  -6   5  19      717.70      559.29     84.82 o 
  -5   5  19      662.98      787.13     83.06 o 
  -4   5  19      190.59      178.13     77.53 o 
  -3   5  19       94.51      292.07     88.12 o 
  -2   5  19      542.41      540.18     66.15 o 
  -1   5  19      373.61      402.14     74.12 o 
  -5   6  19     3118.56     2823.57    157.42 o 
  -4   6  19      187.30      192.72     81.80 o 
  -3   6  19      858.83      863.15     82.77 o 
  -2   6  19       76.72       71.98     71.01 o 
  -3   7  19      247.27      277.34    134.37 o 
  -4   0  20      195.97       93.48    160.13 o 
                                                 
